# Supplementary material for: The mediation effects of COVID-19-related traumatic stress symptoms and mentalization on the relationship between perceived stress and psychological well-being in healthcare workers transitioning to a post-pandemic world
Source: PLoS One. 2024 Sep 4;19(9):e0309561. doi: 10.1371/journal.pone.0309561 (PMC11373818; doi:10.1371/journal.pone.0309561)
Supplement: S1 Data — (CSV) [file pone.0309561.s002.csv]

TimeUsed2_2	Hospital	W2Q1PWQ	W2Q2	W2Q3	W2Q4	W2Q5	W2Q6	W2Q7	W2Q8	W2Q9	W2Q10	W2Q11	W2Q12	W2Q13	W2Q14	W2Q15	W2Q16	W2Q17	W2Q18	W5Q1PSS	W5Q2	W5Q3	W5Q4	W5Q5	W5Q6	W5Q7	W5Q8	W5Q9	W5Q10	W5Q11	W5Q12	W5Q13	W5Q14	W9Q1RFQ	W9Q2	W9Q3	W9Q4	W9Q5	W9Q6	W9Q7	W9Q8	W12Q1IES	W12Q2	W12Q3	W12Q4	W12Q5	W12Q6	W12Q7	W12Q8
824	A	4	4	4	4	3	4	6	4	2	6	1	1	4	6	6	4	4	4	3	3	3	3	4	4	3	3	3	3	3	3	3	3	4	4	4	4	4	4	4	4	2	2	1	1	1	1	1	1
1438	A	3	4	4	6	6	6	5	4	3	6	1	1	4	6	5	7	3	2	4	3	3	3	3	3	3	2	3	2	2	4	4	2	4	4	2	4	2	2	5	4	1	2	1	1	2	3	2	1
2272	A	4	3	3	4	4	4	7	1	3	3	3	3	3	5	4	5	4	4	3	2	2	3	3	4	3	2	4	3	3	4	4	3	4	4	4	4	4	4	6	4	3	1	2	2	2	2	2	2
838	A	1	2	2	7	7	7	6	1	2	4	2	2	2	7	3	7	4	3	2	2	3	4	4	4	4	2	4	4	3	2	4	2	3	3	2	2	2	2	5	2	2	1	1	1	3	1	1	1
1759	A	3	3	3	3	5	5	4	4	3	5	3	3	3	4	3	5	4	2	3	2	3	3	4	4	4	3	4	4	4	4	4	3	6	2	3	4	2	3	6	4	2	0	1	1	2	1	1	1
1636	A	4	4	2	4	5	6	6	4	2	6	4	3	4	4	3	6	4	5	3	1	3	4	3	4	3	1	4	4	4	5	4	3	5	2	5	5	1	2	6	4	2	2	1	0	1	0	0	0
1966	A	1	2	1	7	7	7	7	1	2	7	1	1	1	7	6	7	2	2	3	2	3	4	4	4	4	2	4	4	2	5	4	3	4	3	4	5	4	4	6	3	0	0	0	0	0	0	0	0
635	A	1	3	1	6	6	7	6	2	2	6	2	2	2	5	3	6	4	2	2	2	2	3	3	4	4	2	4	4	2	3	4	2	4	4	4	4	4	4	4	4	2	2	2	2	2	2	2	2
1109	A	2	2	3	6	7	6	5	2	1	7	1	1	2	7	7	7	7	7	2	2	2	5	5	5	5	1	5	5	1	4	3	2	2	2	1	1	5	2	7	5	0	0	0	0	0	0	0	0
802	A	4	4	4	5	5	5	5	4	4	4	3	3	4	4	5	5	4	4	2	2	3	2	3	3	3	2	3	3	3	3	3	3	4	4	4	4	3	3	5	4	2	1	2	1	2	1	1	1
1352	A	3	2	2	6	5	6	6	3	4	7	2	2	2	6	4	4	3	3	3	3	3	3	3	3	3	3	3	4	3	4	4	3	3	3	5	4	4	3	4	4	1	1	1	3	2	2	2	2
817	A	2	3	2	6	6	6	6	2	2	4	2	2	3	2	4	3	4	3	2	2	2	4	4	4	4	2	4	4	2	3	4	2	4	5	5	5	2	4	5	3	2	0	1	0	3	2	2	2
1828	A	4	3	3	5	5	5	5	3	3	5	2	2	3	5	5	5	4	4	3	2	2	5	5	5	4	3	5	5	2	5	4	2	3	2	3	2	2	2	6	2	3	1	2	1	2	2	1	2
1229	A	2	2	2	7	7	7	7	2	2	7	1	1	2	7	6	7	3	4	3	2	2	5	5	5	4	1	5	5	3	4	5	1	4	4	4	4	4	4	4	4	1	4	0	0	3	0	1	3
311	A	1	1	1	6	6	6	6	2	3	5	1	1	2	5	4	4	5	4	3	3	3	3	3	3	3	3	3	3	3	3	3	3	4	4	4	4	4	4	4	4	2	2	2	2	2	2	2	2
1612	A	3	3	2	7	7	7	7	1	3	4	1	1	2	7	7	7	3	1	3	2	3	4	4	4	4	2	3	5	2	3	5	2	4	4	2	2	4	1	4	4	1	0	0	1	1	1	1	1
2965	A	1	1	1	7	7	7	7	1	1	7	1	1	1	7	6	7	2	2	1	1	3	5	5	5	4	3	5	5	2	4	5	1	4	7	1	2	1	1	6	2	1	2	1	0	2	1	1	2
1693	A	4	5	4	6	6	6	6	2	2	6	1	4	4	6	6	6	3	4	2	2	3	4	4	4	3	4	4	3	4	4	4	3	3	2	2	4	2	2	6	2	2	2	2	2	2	2	0	0
896	A	1	1	1	7	7	7	6	1	1	1	1	1	1	2	7	7	1	1	1	1	1	5	5	5	5	5	5	5	1	1	5	1	1	1	1	6	1	1	7	1	4	3	3	0	0	0	0	0
1325	A	3	4	4	4	4	4	5	5	3	7	3	4	4	5	6	5	2	3	4	3	4	3	3	2	2	3	3	2	3	4	2	4	5	5	1	1	1	1	5	2	2	2	2	0	1	0	0	0
1612	A	4	4	4	4	5	3	3	3	4	7	2	3	3	5	3	5	2	4	3	3	4	3	3	3	4	3	4	4	3	3	2	3	4	4	4	4	5	5	3	4	3	2	2	2	2	2	1	1
818	A	1	1	1	1	7	7	7	7	2	4	1	1	1	4	4	7	4	4	1	1	1	1	5	5	3	1	5	5	3	5	3	3	4	4	4	4	4	4	4	4	2	2	2	2	2	2	2	2
1922	A	1	1	1	1	7	7	7	1	1	7	1	1	1	7	4	7	5	4	2	2	2	2	4	4	4	4	4	4	2	4	4	4	2	2	5	6	1	4	5	5	2	0	0	0	2	2	2	4
1618	A	1	1	1	1	7	7	7	2	2	4	1	1	1	4	3	7	2	2	3	2	3	5	4	4	4	3	5	4	2	5	4	3	2	2	2	5	2	2	6	3	3	0	0	1	0	0	2	2
1072	A	4	5	5	4	3	4	5	3	6	6	2	2	4	7	6	2	4	3	4	4	4	4	3	3	2	3	3	3	3	3	2	3	5	5	5	5	4	4	4	4	1	1	1	1	1	1	1	1
2223	A	1	2	2	7	7	7	7	1	1	7	1	1	2	6	7	7	1	1	2	2	2	5	5	5	5	1	5	5	2	2	4	1	2	1	1	1	1	1	6	1	3	0	0	0	0	0	0	0
2144	A	1	2	2	7	6	7	7	2	2	7	1	1	1	7	3	7	2	3	3	4	5	4	4	4	4	3	4	3	3	5	3	4	5	2	3	5	3	5	5	6	1	3	2	2	3	2	3	2
1364	A	2	3	3	5	4	6	6	2	3	5	3	3	3	4	5	5	3	3	2	2	2	4	3	4	3	2	4	4	2	3	4	2	4	5	4	3	3	3	5	3	2	1	1	1	2	1	1	1
1225	A	1	1	1	7	7	7	7	1	2	7	1	1	3	7	5	7	5	5	3	3	3	4	4	4	4	3	4	4	3	3	4	3	2	2	3	5	5	3	5	3	1	0	0	1	1	1	1	1
600	A	1	1	1	7	7	7	7	1	1	7	1	1	1	7	7	7	1	1	5	5	5	5	5	5	5	5	1	1	1	1	1	1	1	1	1	1	1	1	1	1	0	0	0	0	0	0	0	0
1064	A	1	1	1	7	6	7	7	1	2	6	6	2	2	7	4	7	3	1	2	2	3	4	4	4	4	2	4	4	3	4	4	2	5	2	2	5	2	2	6	2	2	1	2	3	3	2	2	2
885	A	2	2	3	6	6	6	6	2	2	5	1	1	2	6	4	6	3	2	3	2	3	4	4	4	3	3	4	4	3	3	4	3	4	2	5	5	4	4	6	4	2	1	1	1	1	1	1	2
572	A	2	2	6	6	6	6	6	4	2	6	2	2	3	6	6	6	4	2	3	3	3	4	4	4	4	3	4	4	3	4	3	3	3	2	2	2	2	2	6	4	2	1	0	0	0	0	0	0
2809	A	2	2	4	5	5	4	6	2	2	6	2	2	2	6	4	5	4	3	2	2	3	3	3	3	3	2	3	3	3	3	4	3	4	5	4	4	2	3	5	3	1	1	1	1	0	0	0	0
1469	A	1	1	1	7	7	7	7	1	2	7	1	1	1	7	7	7	2	3	1	1	1	5	5	5	5	2	5	5	1	4	5	1	1	1	1	1	1	1	7	1	2	1	0	0	0	0	0	0
699	A	2	2	2	6	6	6	6	2	2	5	2	2	2	6	6	6	2	2	2	2	2	3	4	4	4	2	4	4	3	3	4	2	4	5	3	5	2	2	2	2	1	1	1	1	2	1	1	1
2006	A	2	2	2	7	4	7	6	2	2	6	2	4	2	3	4	6	4	5	3	2	3	4	4	4	4	3	4	4	3	4	4	2	4	2	2	2	2	2	6	2	1	1	1	1	2	1	1	1
2415	A	5	4	4	5	4	5	5	3	5	4	3	3	3	5	3	5	3	3	4	4	4	2	3	3	3	5	3	3	3	5	2	4	5	3	5	5	1	1	5	2	1	1	1	2	2	2	1	1
1032	B	4	5	4	5	4	4	5	3	3	5	3	3	3	5	5	5	3	3	3	3	3	3	4	4	3	3	3	3	3	3	3	3	4	4	4	4	4	4	4	4	2	2	2	2	2	2	2	2
1517	B	1	2	1	7	7	7	7	1	2	6	2	2	2	6	6	6	2	2	2	2	3	4	3	4	4	2	3	3	3	4	4	2	6	4	4	4	4	5	5	3	2	2	2	1	2	2	1	1
1164	B	3	4	2	5	5	6	6	3	3	3	1	1	3	5	4	6	3	3	3	3	3	4	4	4	4	3	4	4	3	5	4	3	4	3	5	5	4	3	5	3	2	1	2	1	2	1	2	2
885	B	2	2	2	6	5	5	6	2	2	4	2	2	2	4	4	6	4	2	3	3	3	3	3	4	4	3	3	3	3	3	3	3	4	4	3	3	2	2	4	3	1	2	1	1	1	1	1	1
2890	B	4	3	4	4	4	5	4	4	3	4	2	2	3	4	3	4	3	3	3	3	3	3	3	3	3	3	3	3	4	4	3	3	4	4	3	5	4	4	3	4	3	3	2	3	2	2	1	1
2050	B	1	2	3	6	5	3	7	2	1	7	2	1	2	7	7	7	2	1	2	1	1	1	5	5	4	2	5	5	2	3	5	2	4	3	3	2	2	2	5	1	2	1	1	0	1	1	0	0
1418	B	6	7	5	3	5	4	6	5	4	6	1	1	2	6	3	4	3	2	5	5	5	2	2	2	2	4	2	2	5	5	2	5	5	5	6	7	7	7	4	7	2	4	3	4	2	2	0	2
1256	B	1	1	1	7	6	6	6	1	2	6	1	1	1	3	6	6	1	1	2	1	1	2	2	1	3	1	3	3	3	3	3	2	4	4	4	5	3	3	4	4	0	0	0	0	0	0	0	0
542	B	4	4	4	4	4	4	4	4	4	4	4	4	4	4	4	4	4	4	3	3	3	3	3	3	3	3	3	3	3	3	3	3	4	4	4	4	4	4	4	4	2	2	2	2	2	2	2	2
946	B	4	5	4	5	5	6	6	2	4	5	2	2	3	4	6	6	4	3	3	2	3	3	3	3	3	3	3	4	3	3	4	3	4	3	3	3	4	3	5	3	2	2	2	1	1	1	2	2
1673	B	1	1	1	7	7	7	7	1	1	7	1	1	1	7	7	7	4	1	1	1	1	5	5	5	5	1	4	5	1	5	5	3	6	2	2	3	2	2	5	2	2	1	1	1	3	1	1	3
1317	B	2	2	2	6	6	6	6	2	3	6	2	1	3	5	3	6	3	2	3	3	3	3	3	4	4	3	3	4	3	4	4	3	4	3	5	5	4	5	3	5	0	0	0	0	0	0	0	0
598	B	3	3	5	4	4	4	4	4	4	4	4	4	3	4	4	5	4	3	4	4	4	3	3	3	3	3	3	3	3	3	3	3	4	4	4	4	4	4	4	4	2	3	2	2	2	2	2	2
831	B	3	3	4	5	5	5	4	3	3	5	3	2	3	5	4	5	4	3	3	3	3	3	3	4	4	3	4	4	3	4	4	4	3	4	3	4	4	4	4	4	2	1	2	1	2	2	2	2
1377	B	4	4	4	4	4	4	5	4	4	4	2	2	4	5	4	4	4	4	3	3	4	3	3	3	3	4	3	3	4	5	3	4	4	4	6	6	6	6	2	5	3	3	3	3	0	0	0	0
1093	B	3	3	3	6	5	4	6	3	3	5	2	2	3	5	4	5	3	4	3	3	3	3	4	4	4	3	1	4	3	4	4	3	5	4	4	5	5	5	4	5	2	2	2	2	2	2	2	2
529	B	3	3	2	2	2	2	2	2	3	3	3	3	4	4	4	4	4	4	3	3	3	3	3	3	3	3	3	3	3	3	3	3	5	5	5	5	5	5	5	5	2	2	2	2	2	2	2	2
360	B	4	4	4	4	4	4	4	4	4	4	4	4	4	4	4	4	4	4	3	3	3	3	3	3	3	3	3	3	3	3	3	3	4	4	4	4	4	4	4	4	2	2	2	2	2	2	2	2
1092	B	2	2	4	4	3	5	6	2	3	6	2	2	2	6	6	6	3	2	2	2	3	4	4	4	2	3	3	4	3	4	2	3	6	6	3	3	3	2	3	5	0	0	0	1	0	0	0	0
893	B	1	2	1	7	7	7	7	1	2	7	1	1	1	7	6	7	2	1	3	1	3	3	4	4	4	2	5	5	3	4	5	2	1	3	5	4	1	4	5	1	2	2	1	1	3	2	2	1
1080	B	1	1	1	4	4	4	7	1	2	4	2	2	2	4	4	6	4	4	1	1	3	3	2	3	3	3	3	3	3	3	3	3	4	4	2	4	4	4	4	4	2	2	2	2	2	2	2	2
530	B	2	3	3	5	5	5	5	4	3	4	3	2	1	5	5	5	3	4	2	2	2	3	3	3	3	3	3	3	3	3	3	3	4	4	4	4	4	4	4	4	2	1	1	1	2	1	3	2
1110	B	3	3	4	3	5	5	6	3	3	5	3	3	3	5	5	5	4	3	4	3	3	3	3	4	3	3	4	4	3	4	3	3	5	5	5	5	5	5	5	5	2	1	1	2	2	1	1	1
1192	B	1	2	4	5	6	4	6	1	2	6	2	2	3	5	5	7	1	1	4	3	3	3	4	4	4	3	3	4	3	4	4	3	2	5	4	2	2	4	6	4	2	2	2	3	1	1	2	1
343	B	4	5	4	5	5	4	5	3	4	5	3	4	3	4	3	4	5	3	3	3	3	3	3	3	3	3	3	3	3	3	3	3	4	4	4	4	4	4	4	4	2	2	2	2	2	2	2	2
2070	B	2	3	3	6	6	3	6	2	2	4	1	1	2	5	5	4	3	2	2	2	2	4	4	4	4	3	4	4	3	3	3	2	4	3	3	4	5	4	5	3	1	1	2	1	1	1	1	1
973	B	5	6	3	3	3	3	5	5	3	2	3	3	5	4	5	5	3	2	5	3	4	3	2	2	2	3	3	3	4	4	2	3	3	5	2	5	2	5	5	4	2	2	2	2	2	2	2	2
983	B	2	2	2	5	5	7	6	2	4	3	2	2	2	2	4	5	6	2	3	3	3	4	4	4	4	3	4	4	4	4	4	3	4	4	4	4	4	4	4	4	2	2	2	2	2	2	2	2
492	B	5	4	4	4	4	5	5	4	4	5	3	3	3	4	4	5	5	5	4	4	4	4	4	4	4	4	3	4	3	3	3	3	4	4	4	4	4	4	4	4	2	3	3	3	2	2	2	2
1365	B	4	3	4	4	4	4	5	3	4	5	2	3	4	5	4	5	4	3	2	2	2	2	4	3	3	2	4	4	2	4	4	2	4	3	4	4	3	3	5	4	1	2	1	1	2	1	2	2
682	B	1	1	1	6	6	6	6	1	1	5	1	1	1	7	7	7	4	2	2	2	2	4	5	5	5	3	5	5	3	5	5	2	4	2	5	5	1	1	7	3	4	1	1	0	4	1	0	0
1202	B	2	2	3	7	7	7	7	2	2	5	2	2	2	4	6	6	4	2	3	2	3	5	5	5	5	2	5	5	2	3	5	2	4	2	2	5	2	2	5	2	2	3	1	2	3	2	2	2
352	B	1	5	3	5	5	7	7	2	1	7	4	1	4	6	5	6	2	3	3	3	3	3	3	3	3	3	3	3	3	3	3	3	4	4	4	4	4	4	4	4	2	2	2	2	2	2	2	2
2405	B	2	5	2	6	6	6	6	2	2	6	2	2	2	6	5	6	2	2	2	2	3	4	4	4	4	2	4	4	3	2	4	2	2	2	2	2	2	2	6	2	1	0	1	1	1	1	1	1
1625	B	3	2	3	5	5	5	6	2	3	3	2	2	3	5	5	5	4	4	3	3	4	4	4	4	3	2	4	4	3	4	4	4	3	2	5	6	5	5	5	3	1	2	1	2	2	1	1	2
994	B	2	3	4	4	4	3	3	4	2	3	2	3	4	5	4	2	4	4	3	3	3	3	3	3	2	4	2	2	4	4	3	3	4	4	4	4	4	4	4	4	1	0	1	1	1	1	1	1
2362	B	3	5	4	2	3	3	5	4	4	5	3	3	3	5	3	3	5	2	4	4	4	2	2	2	2	4	2	2	4	4	2	4	5	3	2	3	3	5	3	6	2	1	2	3	2	3	3	3
1547	B	2	2	2	4	6	6	5	2	2	6	1	1	1	7	3	6	4	4	3	2	3	4	4	4	4	3	4	4	3	3	4	2	6	1	1	1	1	1	6	1	0	0	0	0	0	0	0	0
1798	B	3	4	2	3	3	4	6	2	5	7	1	2	5	7	4	4	5	2	4	4	4	3	3	3	3	4	3	3	3	4	4	4	4	5	5	3	3	5	3	5	3	3	3	3	3	3	0	2
1154	C	1	2	1	6	5	6	6	2	1	1	1	1	1	3	4	7	4	2	2	2	3	3	4	4	4	1	3	4	3	4	4	2	4	4	4	4	2	4	4	2	2	2	2	1	1	1	1	1
1402	C	3	3	4	5	4	6	5	3	3	5	3	3	3	3	4	6	3	3	3	3	3	3	3	4	4	3	4	4	3	3	3	3	5	3	3	5	3	3	4	3	1	2	1	1	1	1	1	1
1231	A	4	4	5	3	2	5	2	5	2	1	4	3	2	4	3	5	6	4	4	3	4	3	4	4	2	1	3	3	4	4	2	3	4	4	4	5	1	6	6	6	1	3	3	3	2	2	2	0
655	A	1	1	1	7	7	7	7	1	1	7	1	1	1	7	7	7	7	1	2	2	2	5	5	5	5	1	5	5	3	5	5	2	4	1	1	7	1	7	7	6	1	1	1	0	4	2	2	2
1201	A	2	2	2	6	6	6	6	2	2	6	2	2	2	6	6	6	2	2	2	2	2	2	4	4	4	2	4	4	2	4	4	2	2	3	3	3	3	3	5	3	2	1	1	1	1	1	1	1
1741	A	1	1	1	7	7	7	7	1	1	6	1	2	2	6	6	6	2	2	2	2	2	4	4	4	4	2	4	4	3	4	4	2	5	2	2	3	2	2	5	3	1	1	1	1	1	1	1	0
858	A	1	1	1	7	7	7	7	1	1	7	1	1	1	7	7	7	1	1	1	1	1	1	5	5	5	5	5	5	5	5	5	5	1	1	1	1	1	1	1	1	0	0	0	0	4	0	0	0
2063	A	4	4	4	4	5	5	5	2	3	7	1	1	1	6	6	7	2	4	1	1	1	1	5	5	4	3	5	5	2	5	5	1	1	1	1	1	1	1	7	1	1	0	0	0	0	0	0	0
2802	A	1	3	2	6	6	6	6	2	1	6	1	2	2	7	6	7	2	2	2	2	2	3	2	4	3	2	3	3	2	2	3	1	4	4	3	4	4	2	4	4	2	1	1	1	1	1	1	2
830	A	6	6	4	3	4	4	4	4	5	5	5	4	4	4	4	4	4	4	2	5	5	4	4	2	2	2	2	2	4	4	2	2	4	4	4	4	4	4	4	4	3	1	3	2	3	2	2	3
886	A	1	1	1	7	7	7	7	1	1	1	1	1	1	7	7	7	1	1	2	2	2	5	5	5	5	2	5	5	2	3	5	2	3	3	2	5	4	1	7	1	0	0	0	0	0	0	0	0
1304	A	1	1	1	7	7	7	7	1	1	7	1	1	1	7	7	7	4	7	2	2	2	5	3	4	4	2	4	4	2	3	4	2	4	2	2	4	4	2	6	4	2	0	0	0	3	1	1	1
1032	A	2	2	2	6	6	6	7	1	2	2	1	1	2	3	2	7	4	2	5	5	5	5	4	4	3	3	4	4	3	5	5	3	4	4	2	4	2	2	6	2	0	0	0	0	0	0	0	0
1094	A	2	1	1	7	7	7	7	2	2	6	1	2	2	7	5	7	3	3	2	1	2	4	4	5	4	2	4	4	2	3	4	2	4	3	3	2	1	1	5	2	2	3	1	0	0	1	1	0
512	A	2	3	3	5	6	6	5	2	3	6	3	3	2	5	3	6	4	5	4	3	4	3	3	3	3	3	3	3	2	5	3	3	3	3	3	5	3	5	6	4	2	1	0	0	0	0	0	0
1059	A	1	1	1	7	7	7	7	1	1	7	1	1	1	7	7	7	1	1	1	1	1	5	5	5	5	1	5	5	2	3	5	1	7	1	1	1	1	1	7	1	0	0	0	2	0	0	0	0
741	B	2	3	4	6	5	6	5	3	3	5	3	2	3	4	3	5	3	3	3	2	2	4	4	4	4	2	4	4	4	4	4	2	3	5	3	5	4	4	5	4	1	1	1	1	1	1	1	1
1227	B	2	2	2	5	5	5	4	2	2	5	3	3	3	4	4	4	4	3	2	2	3	4	3	4	3	3	4	4	3	4	4	3	4	4	3	4	3	3	5	3	1	1	1	1	1	1	1	1
1575	B	2	2	2	2	6	3	6	2	2	3	1	1	2	3	6	6	2	2	3	3	4	4	4	4	4	3	4	4	3	4	4	3	5	4	5	6	3	3	6	5	2	4	3	2	2	2	2	3
937	B	5	3	3	5	5	5	5	3	5	5	3	4	5	5	5	5	5	4	2	2	2	2	2	4	3	2	4	4	2	3	4	2	4	4	4	4	4	4	5	3	1	2	1	1	1	1	1	1
1249	B	4	5	5	4	4	5	5	4	4	5	3	2	4	3	5	5	4	3	3	2	3	3	3	3	3	2	4	4	4	4	4	2	4	4	4	5	4	4	4	4	2	2	0	2	2	1	0	0
362	B	2	2	2	2	2	5	3	2	1	1	1	1	1	1	1	4	4	4	4	4	4	4	4	4	4	4	5	5	5	5	5	5	6	7	5	5	4	7	4	7	2	0	0	0	0	0	0	0
1146	B	4	4	2	5	4	4	5	4	3	5	3	3	4	4	4	4	4	3	3	3	3	3	3	3	3	3	3	3	3	4	3	3	4	4	4	4	4	4	5	5	2	2	1	1	2	2	1	1
1407	B	3	4	5	3	4	6	4	6	2	7	1	2	3	6	5	4	4	2	4	5	5	3	2	2	2	4	3	2	4	5	1	5	4	3	2	4	1	6	6	6	3	4	2	2	2	2	1	2
881	B	2	3	4	4	4	4	4	4	4	2	2	2	4	5	2	6	2	2	4	4	5	5	4	5	3	4	4	4	3	4	5	3	4	4	4	4	4	4	4	4	2	2	2	2	2	2	2	2
1037	B	1	2	2	7	4	7	7	3	2	7	1	1	2	4	4	7	2	3	1	1	2	5	3	3	3	2	3	3	3	2	4	2	4	4	2	2	1	1	4	3	3	1	1	1	1	0	1	1
1329	B	3	3	3	3	4	5	6	3	1	3	1	1	1	5	3	6	2	3	2	2	3	3	3	2	2	2	3	3	3	3	3	3	2	2	2	3	1	1	3	1	3	2	2	1	2	1	1	1
1599	C	4	3	3	6	4	5	5	4	3	5	4	4	3	4	3	5	3	3	4	3	4	3	3	3	3	3	3	3	3	3	3	3	4	4	5	5	4	4	4	5	2	3	2	2	2	2	2	2
1724	C	4	4	4	4	3	3	4	4	3	4	3	3	4	5	3	5	4	4	3	3	3	3	3	3	3	3	3	3	3	3	3	3	4	4	4	4	4	4	4	4	1	3	1	1	0	0	0	0
553	C	4	4	4	4	4	6	4	4	4	4	3	4	4	4	5	5	4	4	3	3	4	3	3	3	3	3	3	3	3	3	3	3	4	4	4	4	4	4	4	4	2	2	2	2	2	2	2	2
780	K	3	3	3	6	5	6	5	2	2	5	2	2	2	5	5	5	3	2	3	2	3	3	4	4	4	3	4	4	3	4	4	2	3	4	3	5	5	4	5	5	1	1	1	1	1	1	1	1
864	B	4	4	4	4	5	5	4	5	3	5	3	3	3	5	3	5	3	3	3	3	3	3	3	3	3	3	3	3	3	3	3	3	4	4	4	4	4	4	4	4	2	2	2	2	2	2	2	2
801	A	3	3	5	3	3	5	3	3	5	5	3	3	3	3	3	5	6	4	2	3	2	3	2	3	3	3	2	2	3	2	3	3	5	5	6	6	5	5	6	6	3	3	3	3	3	3	3	3
933	A	1	1	1	7	7	7	7	1	1	4	1	1	1	4	7	4	1	1	1	1	1	4	5	5	5	1	5	5	2	3	5	1	4	2	7	5	2	2	6	6	1	1	1	1	0	0	2	0
1071	B	3	4	3	3	3	4	5	4	4	5	2	3	4	5	4	3	5	3	4	4	4	3	3	3	4	4	2	3	5	4	4	3	4	3	4	3	5	3	7	6	3	4	2	4	3	3	0	1
1038	B	1	1	1	6	6	7	6	1	1	4	1	1	1	7	7	7	2	1	3	3	3	3	4	4	3	3	4	4	2	3	4	2	4	2	2	4	2	2	6	2	1	1	1	1	1	0	0	0
1945	B	5	3	3	4	4	4	4	5	4	3	4	4	4	4	6	4	3	4	1	4	3	3	3	3	2	3	3	3	3	4	4	4	2	4	2	4	4	3	5	4	3	2	2	3	2	3	3	3
919	B	1	1	1	7	6	7	7	1	1	6	1	1	1	7	6	6	2	2	1	1	2	4	4	4	4	1	4	4	2	2	4	2	2	2	2	4	2	2	6	2	1	0	0	0	0	0	0	0
988	B	4	3	3	3	3	4	4	2	3	3	3	3	3	4	4	4	3	3	3	3	3	3	3	3	3	2	4	4	2	4	4	4	4	4	6	5	6	5	5	5	3	1	2	3	2	3	3	3
989	B	2	3	2	5	4	4	5	2	3	4	2	2	3	5	5	5	4	3	3	3	3	3	3	4	4	2	3	3	2	3	3	3	4	4	3	3	2	2	5	2	2	2	2	1	2	2	2	2
793	B	6	7	7	1	1	2	1	7	7	1	7	7	4	1	2	1	7	2	5	5	4	4	4	2	1	4	1	1	4	4	1	4	4	4	4	4	4	2	4	4	2	2	2	2	2	2	2	2
1258	Q	2	2	4	5	6	6	7	2	2	3	3	2	2	4	4	7	4	2	4	3	3	4	4	4	4	2	4	4	3	4	4	3	4	5	5	5	3	5	4	4	2	1	3	1	3	2	1	0
1673	S	4	3	3	6	6	6	5	3	3	4	3	3	3	4	4	6	3	3	3	3	3	4	3	3	3	3	3	3	3	3	3	3	4	4	4	4	4	4	4	4	2	2	2	1	2	2	2	2
1795	A	1	1	1	7	7	7	7	1	1	1	1	1	1	7	7	7	1	1	1	1	3	5	5	5	5	5	5	5	5	5	5	1	4	1	1	1	2	2	7	1	3	1	0	0	0	0	0	0
766	A	1	3	2	7	6	6	6	2	6	7	1	1	1	5	6	6	5	6	1	1	3	1	2	5	4	2	5	5	2	5	5	2	6	2	2	6	2	1	6	6	0	0	0	0	0	0	0	0
1220	B	1	2	1	7	7	7	7	1	1	1	1	1	1	7	4	7	1	2	2	2	2	4	4	4	4	2	5	5	3	4	4	3	3	3	3	3	3	3	3	3	4	3	2	2	1	1	1	1
796	F	3	3	3	3	3	3	3	3	3	3	3	3	3	3	3	3	3	3	3	3	3	4	4	4	4	2	4	4	4	4	4	2	4	4	5	5	5	5	4	6	4	4	3	3	3	3	3	3
756	I	2	3	2	6	5	6	6	1	2	4	1	1	1	6	7	7	4	4	2	2	3	3	4	4	4	3	3	3	3	4	2	3	4	5	5	5	6	5	4	4	1	2	1	1	1	1	1	2
517	I	4	5	3	3	3	4	3	4	5	5	5	3	3	3	3	5	5	3	3	3	3	3	3	3	3	3	3	3	3	3	3	3	4	4	4	4	4	4	4	4	2	2	2	2	2	2	2	2
1242	N	2	2	2	5	6	6	7	2	2	6	1	1	1	6	6	7	2	2	3	2	2	4	4	4	4	2	4	4	2	3	4	2	2	2	1	1	1	1	7	1	1	0	1	0	0	0	0	0
1212	A	2	2	3	5	5	4	6	3	3	5	2	2	3	4	5	5	4	4	3	3	3	3	3	3	2	2	3	3	3	3	3	2	4	4	3	4	3	3	4	4	1	2	2	2	2	1	2	2
884	A	1	1	1	7	7	7	7	1	1	7	1	1	1	7	7	7	1	1	1	1	1	1	5	5	5	1	5	5	1	1	1	5	1	1	1	1	1	1	7	1	4	0	0	0	4	0	0	0
2222	A	2	3	1	4	6	6	7	1	4	6	1	1	2	6	3	6	5	2	4	3	4	4	4	4	4	3	4	4	3	4	3	3	4	3	2	2	5	2	6	3	3	2	2	2	2	1	1	0
2465	A	1	3	2	7	7	7	7	4	4	7	1	1	4	4	5	7	3	3	1	3	3	4	4	4	4	2	4	4	2	4	4	2	2	6	2	2	2	2	2	2	2	0	0	0	0	0	0	0
916	A	2	3	1	6	6	7	3	2	2	3	3	3	2	3	2	7	5	3	3	2	4	3	4	4	3	4	3	3	3	4	2	4	3	3	3	4	3	5	6	5	1	2	1	0	0	0	0	0
1725	A	2	2	2	6	6	6	6	6	2	6	2	2	2	6	3	6	2	4	2	2	2	4	4	4	4	1	3	4	2	2	4	2	2	2	2	5	2	2	6	2	0	0	0	0	1	1	0	2
1427	A	2	2	2	7	7	7	7	2	2	5	2	2	2	6	6	6	3	2	3	2	3	4	4	4	4	2	4	4	3	3	4	2	5	3	5	5	3	5	5	3	1	4	1	0	1	1	1	1
925	A	5	6	3	3	3	5	3	5	4	5	3	3	3	4	4	5	3	4	3	4	3	2	2	2	2	3	3	2	3	3	3	3	4	5	4	5	4	4	4	4	2	1	2	1	2	2	2	2
1260	A	2	2	3	6	6	6	6	6	2	2	1	1	4	3	6	7	4	4	3	2	3	4	4	4	3	2	3	4	3	3	4	1	4	2	3	4	3	3	6	5	0	0	0	0	0	0	0	0
1204	A	2	2	2	2	7	6	6	2	1	7	1	1	1	5	5	7	5	2	3	2	3	5	5	5	4	2	5	5	3	3	5	3	4	5	4	5	4	4	6	4	3	2	1	1	1	1	1	0
1157	A	2	2	2	6	6	6	6	2	2	6	3	2	6	2	6	6	3	3	3	3	3	3	3	3	3	4	3	3	3	3	3	3	5	5	3	3	5	5	5	5	3	1	1	1	2	2	1	2
325	A	1	1	1	1	7	7	7	7	1	1	1	1	1	1	1	7	1	1	3	3	3	3	3	3	3	3	4	4	4	4	4	4	5	5	3	5	6	3	6	3	1	1	1	1	1	1	1	1
800	A	1	2	1	7	7	7	7	1	2	6	1	1	2	6	6	6	2	2	2	2	3	4	4	5	4	2	4	4	3	4	4	2	5	2	2	2	2	2	6	2	1	1	0	0	3	0	0	0
1304	A	2	2	2	6	6	7	7	2	2	7	1	2	2	4	6	7	3	2	3	3	3	4	3	4	4	3	4	4	2	5	3	4	3	2	2	2	2	2	1	1	1	1	1	1	1	1	1	1
841	A	2	2	3	3	6	6	6	1	2	2	2	3	4	1	3	3	3	1	2	2	3	3	3	3	4	2	3	3	2	5	4	2	3	2	1	1	3	1	7	1	1	0	0	0	3	1	0	0
1240	A	3	5	1	3	5	2	7	1	1	3	1	1	3	6	7	3	5	1	3	3	3	3	3	3	3	1	3	3	3	5	4	2	7	1	2	4	1	1	7	1	2	2	2	2	2	2	2	2
375	A	2	2	3	6	2	6	3	2	2	6	3	3	3	3	3	3	3	3	3	3	3	3	3	3	3	3	3	3	3	3	3	3	4	4	4	4	4	4	4	4	2	3	3	2	2	2	2	2
913	A	1	1	1	7	7	7	7	1	1	7	1	1	1	7	7	7	1	1	1	1	1	5	5	5	5	1	5	5	1	1	5	1	4	1	1	1	1	1	7	1	0	0	0	0	0	0	0	0
560	A	2	2	2	5	5	6	7	2	2	6	2	1	1	6	3	6	5	1	2	2	3	4	4	4	4	2	4	4	3	4	4	4	3	3	2	2	2	1	6	2	1	0	0	0	4	0	0	2
756	A	1	1	1	7	7	7	7	1	1	7	1	1	1	7	7	7	1	1	2	1	4	4	5	5	5	1	5	5	2	4	5	1	1	1	1	1	1	1	6	2	0	0	0	0	0	0	0	0
834	A	3	3	4	5	5	5	5	2	2	4	3	2	3	3	6	3	5	2	3	2	3	4	4	4	4	4	3	3	3	4	4	2	4	3	3	4	3	3	5	2	1	2	1	1	1	1	1	1
454	A	2	3	4	4	4	4	4	4	4	4	4	4	3	3	3	3	4	4	4	4	4	4	3	4	4	4	4	3	4	4	4	4	6	5	3	3	4	4	4	3	2	1	2	2	2	2	2	1
746	A	3	3	4	4	5	2	4	4	4	4	2	2	2	4	4	4	5	4	3	2	3	4	4	4	4	2	4	4	2	4	3	3	5	4	2	2	2	4	6	2	2	2	2	0	1	0	0	0
2758	A	1	1	1	1	7	7	7	1	1	1	1	1	1	6	6	7	1	2	2	2	2	4	4	5	4	3	5	4	2	1	4	2	2	2	2	3	2	2	6	5	2	1	2	1	1	1	1	1
2033	A	4	3	4	5	5	5	6	3	4	5	2	4	4	5	3	6	3	3	3	3	4	3	4	4	3	3	3	3	3	3	3	3	4	4	2	4	2	3	4	2	1	3	3	2	2	2	2	1
1758	A	3	3	2	7	7	6	6	2	3	5	2	2	2	3	6	7	1	3	3	2	2	4	4	4	3	3	4	4	2	3	4	2	4	2	4	5	4	4	5	4	1	1	1	1	0	0	0	0
1534	B	2	3	4	4	5	6	6	2	2	4	3	2	2	3	3	5	3	3	3	3	4	4	4	4	4	3	3	3	4	4	4	3	6	5	3	6	5	6	4	5	3	2	2	1	3	3	3	1
597	B	5	4	5	4	5	3	5	4	4	4	3	3	4	5	3	4	4	5	3	3	3	3	3	3	3	3	3	3	3	3	3	3	4	4	4	4	4	4	4	4	2	2	2	2	2	2	2	2
849	B	4	5	4	4	3	2	4	4	5	5	2	2	4	4	3	3	3	4	3	3	3	3	3	3	3	3	3	3	3	3	3	3	4	4	4	4	4	4	4	4	2	3	3	3	3	3	3	3
1256	B	3	4	4	4	5	5	5	3	3	5	3	4	3	4	3	5	4	3	3	3	3	3	3	3	3	3	3	3	3	3	3	3	4	4	3	4	4	4	5	4	2	1	2	1	1	1	1	1
869	B	4	4	4	4	4	4	4	4	4	4	4	4	4	4	4	4	4	4	2	3	3	3	3	3	3	3	3	3	3	3	3	3	5	4	3	3	4	4	5	4	2	2	2	2	0	2	2	2
696	B	3	4	3	4	3	6	4	4	4	5	3	3	2	3	4	6	4	3	3	2	2	4	3	3	3	3	3	4	3	3	3	3	4	5	5	5	4	4	5	5	2	1	1	1	1	1	2	1
1230	B	2	3	3	5	5	6	5	3	3	6	1	1	3	5	3	5	5	3	3	3	3	3	3	4	3	3	3	3	3	3	3	3	4	3	5	6	3	5	3	3	2	0	0	0	0	0	0	0
1023	B	2	3	3	3	5	5	7	3	3	5	3	3	3	6	5	5	3	3	3	3	3	3	3	3	4	3	3	4	3	3	4	2	4	3	4	5	3	4	5	4	3	0	0	0	2	2	1	2
1953	B	1	1	1	7	6	6	6	2	2	5	2	4	4	4	4	6	4	4	3	2	2	4	4	4	4	2	4	4	2	4	4	2	6	2	2	2	2	2	5	3	2	1	1	0	0	0	0	0
828	C	2	2	2	6	6	4	6	2	2	3	3	2	2	4	3	6	5	3	3	3	3	4	4	4	4	2	4	3	3	3	4	3	4	3	3	5	5	7	6	5	0	0	0	0	1	2	1	1
2547	G	3	5	3	5	6	6	6	6	2	5	2	2	2	4	3	5	4	3	3	2	3	4	4	4	3	3	4	4	3	4	4	3	3	2	5	5	3	2	6	3	3	2	2	2	2	2	2	2
1167	A	2	2	2	5	6	6	6	2	2	3	2	2	2	6	6	6	5	3	2	2	2	4	4	4	3	4	4	4	3	4	4	3	5	5	5	4	3	3	5	3	2	1	2	1	3	2	1	2
926	A	1	2	1	3	7	7	7	1	1	3	2	1	5	7	7	7	1	1	3	2	3	3	4	4	3	3	4	4	4	3	3	3	4	4	4	4	4	4	4	4	2	2	2	2	2	2	2	2
1091	A	1	5	1	3	3	7	7	1	1	6	1	1	1	7	3	7	2	1	3	3	4	4	4	4	4	1	4	4	3	3	3	4	3	2	5	5	5	5	5	5	2	2	2	2	2	2	2	2
473	A	5	4	4	4	4	4	4	4	4	4	4	4	4	4	4	4	4	4	4	3	4	4	4	3	4	4	3	3	4	4	4	3	5	5	5	5	5	5	5	5	2	3	3	3	3	3	3	3
1674	A	4	5	3	5	5	5	5	3	3	6	2	2	3	5	5	5	5	5	2	3	3	4	4	4	4	2	4	4	3	4	3	2	3	2	4	4	3	3	5	3	2	1	2	1	2	2	0	0
1196	A	3	3	3	6	6	7	6	2	2	5	2	2	3	5	3	6	6	4	3	2	3	4	4	4	4	3	4	4	3	4	4	3	2	2	2	3	2	2	6	2	0	1	1	1	1	2	1	0
1019	A	3	2	1	6	7	7	7	1	2	6	2	3	2	6	3	6	3	3	3	2	2	4	4	4	4	2	5	5	2	3	4	2	3	2	3	3	1	2	3	2	0	0	0	1	0	0	0	0
1190	A	4	4	3	5	6	6	6	5	3	5	1	1	3	5	3	6	5	5	2	3	3	3	5	5	5	2	3	3	2	3	4	2	2	4	4	4	2	2	3	3	1	0	0	0	1	1	2	1
817	A	2	3	3	6	5	5	3	3	3	6	3	3	3	5	3	6	5	4	3	3	3	4	3	4	4	2	4	4	3	5	4	3	4	3	5	5	4	4	5	3	2	2	1	2	1	2	0	0
1606	A	1	1	1	7	7	7	7	1	1	7	1	1	4	7	4	4	4	4	1	2	2	3	3	4	3	2	3	3	1	3	3	2	4	4	4	4	4	4	4	4	1	1	1	1	1	1	1	1
793	A	3	3	3	4	3	7	7	3	3	6	2	2	2	6	6	6	3	2	4	3	4	4	4	4	3	3	4	4	3	3	3	2	4	5	3	3	3	2	5	3	2	0	1	0	0	0	0	0
1469	A	2	6	2	6	6	6	6	2	2	6	1	1	1	2	6	6	2	2	2	1	2	4	4	4	4	3	4	4	3	4	4	2	3	3	2	6	5	5	5	2	2	2	3	2	2	2	2	3
1210	B	1	2	2	7	7	7	7	2	2	3	1	2	2	7	7	7	7	7	3	2	3	4	4	4	4	3	4	4	3	3	3	2	3	2	2	3	2	2	6	3	2	1	1	1	1	1	1	1
375	B	6	6	6	6	6	6	6	6	6	6	6	6	6	6	6	6	6	6	4	4	4	4	4	4	4	4	4	4	4	4	4	4	6	6	6	6	6	5	5	5	2	2	2	2	2	2	2	2
2010	C	3	3	3	3	4	5	5	3	3	5	3	2	3	3	4	5	3	3	2	3	3	4	4	4	3	3	3	3	3	4	3	3	3	2	2	2	2	2	6	2	2	1	2	2	2	2	2	0
1190	F	3	3	3	5	5	5	4	3	3	5	3	3	3	5	4	5	5	4	3	3	3	3	4	4	4	2	4	4	4	4	4	4	4	4	5	5	3	4	5	4	1	1	2	2	2	2	1	1
2063	G	3	4	3	5	3	3	3	4	5	5	2	2	3	5	3	5	5	4	3	3	3	3	3	3	2	3	3	3	4	4	3	4	6	3	5	5	5	4	5	3	1	2	1	1	1	1	1	1
881	K	2	4	4	4	4	3	4	4	3	2	3	2	3	4	4	5	5	3	4	4	4	3	3	3	2	3	3	3	4	4	3	4	5	5	6	6	4	5	3	5	1	1	1	3	1	2	2	2
1246	N	1	2	2	6	6	7	7	1	2	7	1	2	2	3	5	7	2	1	2	3	2	4	4	5	3	2	4	4	3	3	4	2	2	2	2	5	2	2	6	5	0	1	1	0	0	0	0	0
771	R	3	2	3	7	6	6	6	2	2	6	2	2	3	3	4	6	4	3	2	2	2	4	4	4	4	2	4	4	2	2	4	2	4	4	3	5	2	4	6	2	1	0	0	0	3	0	0	0
1149	B	2	3	2	6	6	6	7	7	2	7	1	1	1	7	6	7	2	1	3	2	3	4	4	4	4	2	4	4	3	4	4	2	2	2	3	2	2	2	6	1	1	0	0	1	0	0	0	0
553	B	4	4	4	4	4	4	4	4	4	4	4	4	4	4	4	4	4	4	1	1	1	5	5	5	5	5	5	5	1	1	5	1	4	4	4	4	4	4	4	4	0	0	0	0	0	0	0	0
490	B	3	4	3	6	5	6	6	3	4	5	2	2	4	4	4	6	3	4	3	3	3	3	3	3	3	3	3	3	3	3	3	3	4	4	4	4	4	4	4	4	2	2	2	2	2	2	2	2
660	F	5	5	4	3	3	6	5	4	5	5	2	3	5	4	5	5	5	5	2	3	3	3	3	3	3	3	3	3	3	5	3	3	4	4	4	4	4	4	4	4	2	2	2	2	2	2	2	2
1719	F	2	2	2	6	6	6	5	2	1	5	2	2	2	6	6	6	2	6	2	2	2	3	4	4	4	2	4	4	2	3	4	2	6	2	2	3	5	5	6	2	1	1	1	1	0	0	0	0
1139	F	3	5	5	5	4	6	5	4	4	4	2	2	3	6	4	5	5	4	3	3	3	3	3	3	3	3	3	3	3	3	3	3	4	4	4	4	4	4	4	4	1	1	1	1	1	1	1	1
493	H	4	4	5	5	2	3	2	3	3	3	3	4	3	5	3	3	3	3	4	4	2	2	3	3	3	3	3	2	2	2	3	3	3	3	3	3	5	5	4	4	1	3	3	3	2	2	1	1
1192	L	4	5	3	3	3	3	3	3	4	5	6	5	4	5	7	4	4	2	3	3	4	3	3	2	2	3	3	2	3	3	2	4	4	4	3	3	4	4	3	4	2	0	0	0	0	0	0	0
1826	A	1	1	1	7	6	7	7	1	1	7	1	1	2	7	7	7	1	1	2	1	4	5	5	5	5	1	5	5	2	5	5	1	3	1	1	4	1	1	7	1	4	0	1	0	1	1	0	0
843	G	3	3	3	3	4	2	4	3	3	3	4	4	3	3	5	5	5	3	3	3	4	3	3	3	3	3	3	3	3	4	3	3	4	4	3	4	2	2	5	2	2	4	1	2	2	1	1	1
706	A	4	3	3	3	3	3	3	3	3	3	3	3	3	3	3	3	3	3	3	3	3	3	3	3	3	3	3	3	3	3	3	3	4	4	4	4	4	4	4	4	2	2	2	2	2	2	2	2
1217	A	1	1	2	7	7	7	7	2	2	7	1	3	2	6	6	6	4	3	2	1	2	5	5	5	5	2	5	5	2	2	4	2	4	2	2	5	2	4	6	2	1	1	1	1	1	0	0	0
619	A	1	1	1	1	1	4	7	1	1	1	1	1	1	1	1	6	1	6	2	2	2	2	5	5	5	5	5	5	5	5	5	5	5	5	5	5	5	5	5	5	3	3	3	3	3	3	3	3
703	A	1	1	1	7	7	7	7	1	1	7	1	1	1	6	7	7	7	1	1	1	1	5	5	5	5	2	5	5	2	2	5	2	4	4	4	4	4	4	4	4	2	2	2	2	2	2	2	2
876	A	4	5	2	3	5	7	7	2	2	6	1	1	2	4	3	6	6	2	4	4	4	3	3	4	4	3	4	4	4	4	4	4	2	2	5	5	5	4	5	4	2	3	3	3	3	2	2	2
826	D	2	2	4	4	4	4	4	4	4	4	4	4	4	4	4	4	4	4	4	4	4	2	2	2	2	2	3	3	3	3	3	3	4	4	4	4	4	4	4	4	2	2	1	2	1	1	1	1
1439	G	2	2	2	6	6	6	6	2	2	6	1	1	1	6	5	6	5	2	3	2	2	4	4	4	4	2	4	4	3	4	4	2	6	2	6	6	2	2	6	5	2	1	2	1	2	1	2	2
961	G	3	5	4	5	5	5	3	4	5	5	3	3	4	3	4	3	3	3	3	3	3	4	3	4	3	3	3	3	3	2	3	2	3	3	3	3	3	5	5	3	1	0	0	0	0	0	2	1
1170	T	5	3	3	5	6	4	5	3	5	5	2	4	5	5	2	5	5	4	3	3	3	2	3	2	3	3	3	3	4	3	2	2	4	3	4	4	4	4	4	4	0	2	0	2	1	0	0	0
1145	T	5	5	7	3	3	2	1	1	3	2	3	3	5	1	6	3	3	2	5	5	5	2	2	2	2	3	3	3	5	5	4	5	1	2	2	2	3	5	7	2	1	1	2	1	4	1	1	2
987	A	2	2	2	6	6	6	7	1	2	7	1	1	2	7	3	7	1	2	2	2	3	5	5	5	4	3	4	4	4	4	3	3	5	2	3	4	4	3	6	3	2	3	0	2	1	0	0	0
1027	B	3	4	3	5	4	4	6	4	3	5	1	2	2	5	5	6	5	6	3	3	3	3	3	4	3	2	2	4	3	4	4	4	4	5	4	5	4	4	5	4	3	3	3	2	3	3	2	2
1315	B	3	4	3	5	4	5	5	3	3	5	3	3	3	5	5	5	3	3	2	3	4	3	3	4	3	3	3	3	2	3	3	3	3	3	3	4	3	3	5	3	2	1	1	1	1	1	1	1
1227	B	3	4	3	6	5	5	4	3	2	6	1	3	1	6	2	6	3	2	3	3	4	5	4	4	4	3	5	4	3	4	3	3	5	2	2	5	2	5	6	2	0	0	0	2	1	2	0	2
307	B	1	1	1	1	1	1	1	1	1	1	1	1	1	1	1	1	1	1	1	1	1	1	1	1	1	1	1	1	1	1	1	1	1	1	1	1	1	1	1	1	0	0	0	0	0	0	0	0
1173	B	1	1	1	7	5	6	6	2	2	6	1	1	2	5	5	6	3	2	2	1	3	3	4	4	4	2	3	4	3	3	4	2	4	3	2	4	4	2	6	2	1	1	1	0	0	0	0	0
1615	B	3	3	3	3	5	4	4	4	4	6	3	3	3	5	4	4	3	3	3	4	3	3	3	3	3	3	3	3	3	4	4	3	4	3	4	4	4	4	5	4	2	3	2	2	3	2	2	2
916	B	4	4	4	4	4	4	4	4	4	4	4	4	4	4	4	4	4	4	2	2	2	2	3	4	4	3	3	4	3	4	4	2	4	4	4	4	4	4	4	4	2	1	1	1	1	1	1	1
502	B	3	3	3	4	4	4	4	3	2	6	3	2	4	4	4	6	5	4	3	3	3	3	3	3	3	3	3	3	3	3	3	3	4	4	4	4	4	4	4	4	2	2	2	2	2	2	2	2
899	B	3	2	3	5	5	5	6	3	3	4	2	3	3	5	4	5	4	3	2	2	3	3	3	4	3	3	3	4	3	3	4	3	4	3	3	5	4	3	5	3	2	3	2	1	2	2	2	2
447	B	2	3	3	3	4	4	4	4	4	4	4	4	4	4	4	4	4	4	3	3	3	3	3	3	3	3	3	3	3	3	3	3	4	4	4	4	4	4	4	4	2	2	2	2	2	2	2	2
2331	B	4	4	5	4	4	5	4	5	3	3	5	4	4	2	4	5	4	3	2	2	3	2	2	2	2	3	2	2	3	4	3	3	4	5	5	5	5	5	3	5	3	1	1	2	1	1	1	1
2595	B	6	6	3	3	3	3	2	5	3	5	3	3	3	3	5	5	3	3	4	4	4	3	3	3	2	2	3	3	5	5	3	3	5	4	5	4	5	5	5	5	2	4	2	3	2	1	2	3
1036	B	3	5	7	3	5	3	1	5	2	2	2	2	4	2	2	2	2	5	3	3	3	3	3	4	4	3	3	3	3	4	2	4	4	6	6	5	6	6	2	4	1	2	2	2	3	2	1	0
967	B	3	3	3	5	5	5	5	3	3	5	2	3	3	5	5	5	3	3	2	2	2	4	4	4	4	2	4	4	3	3	4	2	3	3	3	3	3	3	6	3	1	1	1	1	1	1	1	1
694	B	2	3	3	4	3	6	3	3	3	5	4	2	2	2	3	5	4	4	3	3	3	4	4	4	4	3	4	4	3	4	4	2	4	4	4	4	4	4	6	2	0	3	0	1	0	0	0	0
949	B	4	4	4	4	4	5	5	2	2	6	1	1	2	6	7	6	1	1	1	1	1	1	5	5	3	1	4	5	3	4	5	2	4	4	4	4	4	2	6	2	1	3	0	2	2	1	0	0
430	B	4	4	2	4	5	5	5	4	4	4	4	4	4	4	4	4	4	4	3	3	3	3	3	3	3	3	3	3	3	3	3	3	4	4	4	4	4	4	4	4	2	2	2	2	2	2	2	2
887	B	1	2	4	6	6	6	6	2	2	6	2	2	2	6	4	6	2	2	2	2	2	4	4	4	4	2	4	4	2	4	3	2	4	2	3	5	2	2	2	2	1	1	1	1	1	1	1	1
939	B	2	2	2	2	2	2	2	2	2	2	2	2	2	7	5	7	5	3	3	3	3	3	3	3	3	3	3	3	3	3	3	3	2	4	4	4	4	4	4	4	2	2	2	2	2	2	2	2
2256	B	3	2	2	5	5	4	5	2	3	5	2	2	3	5	4	5	3	3	3	3	3	3	3	3	3	3	3	4	2	3	4	2	5	4	5	5	4	4	4	4	2	2	2	1	2	2	2	2
494	B	5	3	3	5	5	3	5	5	5	4	5	5	4	5	5	5	5	4	4	4	3	4	4	4	3	4	4	3	4	4	4	4	5	5	5	5	5	4	5	4	2	1	1	1	1	2	1	2
1500	B	3	3	3	6	6	6	6	3	3	6	1	2	3	7	3	6	3	3	3	3	3	4	4	4	4	3	4	4	3	4	4	3	3	3	3	3	3	4	5	5	2	1	2	1	2	2	1	1
1097	C	5	5	4	5	4	4	5	4	4	5	3	3	3	4	3	4	5	4	3	3	3	3	3	3	3	3	3	3	3	3	3	3	3	5	5	4	5	5	5	4	1	2	0	1	0	0	0	0
749	C	2	2	2	6	6	6	6	3	4	3	3	3	2	3	3	5	3	3	4	3	3	3	4	4	4	3	3	4	4	4	3	3	4	4	5	6	5	5	5	5	2	2	2	3	1	2	1	1
1982	C	3	3	3	5	5	5	5	3	3	5	3	3	3	5	5	5	3	3	2	2	2	4	4	4	4	2	4	4	2	2	4	2	3	3	5	5	4	3	5	3	1	1	1	1	0	0	0	0
962	C	4	4	3	5	4	4	5	3	3	4	2	1	2	5	3	6	2	4	4	3	4	3	3	3	3	3	3	3	4	4	3	3	4	4	4	5	3	3	4	4	2	2	1	2	1	1	1	1
581	C	6	3	3	3	3	3	3	3	3	3	3	3	3	3	3	3	3	3	3	2	3	4	4	4	4	2	4	4	2	4	3	3	4	4	4	4	4	4	4	4	2	2	2	2	2	2	2	2
1337	D	3	3	3	2	4	3	3	2	2	3	2	2	2	2	4	2	3	3	3	4	2	2	3	3	4	3	4	4	3	4	2	3	3	6	3	2	4	4	5	4	2	2	2	0	0	0	0	0
1735	E	2	2	2	2	6	5	6	2	2	5	3	3	3	5	6	7	5	4	3	3	3	3	3	3	3	3	3	3	3	3	3	3	4	4	4	4	4	4	4	4	2	2	2	2	2	2	2	2
941	E	4	4	3	5	4	3	6	3	4	5	1	2	5	4	4	5	4	2	3	3	3	3	3	3	3	2	3	3	3	3	3	2	4	3	4	6	3	3	4	3	2	1	1	3	1	1	1	1
1403	E	5	3	1	6	6	6	6	2	4	6	2	2	3	6	6	6	2	2	1	1	2	5	4	5	5	2	5	5	2	3	4	1	4	2	2	4	2	2	6	2	3	1	3	1	0	3	3	1
2803	F	5	3	1	3	3	3	6	2	2	6	1	1	1	6	2	5	5	2	3	3	4	4	4	4	4	2	4	4	3	4	4	2	6	1	1	2	2	1	7	4	3	1	2	3	1	2	1	1
1936	F	1	3	1	6	7	7	7	1	2	7	1	1	1	7	5	7	1	1	3	3	3	4	4	4	3	2	4	4	2	4	4	4	6	2	2	6	6	2	6	5	2	0	0	0	0	0	0	0
737	F	3	4	5	6	5	5	5	3	4	6	1	2	3	6	5	6	5	3	4	2	3	3	3	3	3	2	3	4	3	4	2	3	4	4	3	3	3	3	5	5	2	2	2	2	2	2	2	2
1117	F	5	5	5	5	5	5	3	3	4	5	2	2	4	3	3	5	4	3	3	2	3	3	3	3	3	2	2	3	2	3	3	3	5	4	4	5	4	4	5	4	3	0	2	1	2	2	1	1
1257	F	3	3	2	6	4	6	6	3	4	6	2	3	4	6	3	6	4	3	2	2	3	4	3	4	4	3	3	4	3	3	3	3	5	4	4	5	3	4	4	3	0	1	0	2	2	0	0	0
499	F	2	2	3	5	5	6	4	3	5	7	1	3	3	4	2	6	2	1	3	3	3	4	4	4	4	3	4	4	2	3	4	3	4	4	4	4	4	4	4	4	2	2	2	2	2	2	2	2
1202	F	4	4	3	5	3	6	6	3	3	6	2	2	2	5	3	6	2	3	3	3	3	3	3	3	3	3	4	4	3	3	3	3	2	2	2	5	2	2	2	2	3	2	1	1	1	1	1	1
2479	G	2	2	1	7	5	7	7	2	2	7	2	2	4	6	3	7	3	3	3	2	3	4	4	4	4	3	4	4	3	3	4	3	4	2	2	2	2	2	6	2	3	1	2	2	2	2	1	1
1042	H	1	1	1	7	7	7	7	1	1	7	1	1	1	1	7	7	4	1	2	1	2	5	5	5	5	1	5	5	1	2	5	2	4	4	6	6	1	4	7	2	1	0	0	0	1	0	1	1
910	H	4	2	1	6	5	4	7	3	4	4	1	1	3	4	4	4	5	3	4	3	4	4	4	4	3	3	3	3	3	3	3	3	4	4	4	4	4	4	5	5	2	0	0	0	0	0	0	0
731	J	5	6	3	3	3	4	3	5	3	5	2	2	5	3	3	5	4	3	4	4	4	3	3	3	3	3	3	3	3	4	3	4	5	3	4	4	3	4	5	5	3	3	1	2	1	1	1	0
1021	J	2	2	2	6	2	6	6	2	2	3	1	2	3	3	5	6	2	2	3	2	3	3	4	4	4	3	3	4	3	4	3	3	4	5	2	6	2	2	6	2	3	1	2	1	2	2	2	0
1147	K	1	4	4	6	4	6	4	2	4	6	1	1	4	4	7	6	2	2	3	3	3	3	3	3	3	3	3	3	3	3	3	3	4	4	4	4	4	4	4	3	2	2	0	0	0	0	2	0
1224	L	1	1	1	7	7	7	7	1	1	7	1	1	1	7	4	7	1	4	1	1	2	4	4	5	3	3	4	3	2	2	3	3	4	2	2	4	2	2	2	2	1	1	1	0	0	0	0	0
763	M	3	5	4	5	4	5	4	4	3	5	4	3	3	1	3	6	4	2	5	5	5	3	3	3	2	4	3	3	4	4	2	4	7	6	5	5	3	4	6	5	3	4	4	2	3	3	3	3
2175	P	1	2	2	5	6	6	5	4	3	5	2	2	2	3	6	6	2	3	3	3	3	3	3	4	3	3	2	3	3	4	4	4	6	4	4	4	4	4	4	4	2	2	2	2	3	2	2	2
1768	A	5	4	3	5	5	5	5	3	4	5	2	2	3	5	4	7	4	3	3	3	3	4	4	4	4	3	4	4	3	3	3	2	4	5	4	4	4	4	5	3	1	3	1	1	1	1	1	1
970	A	4	5	3	4	4	4	5	3	5	5	3	3	3	4	3	5	3	3	3	3	3	3	3	3	3	3	3	3	3	3	3	3	4	4	4	4	4	4	4	4	2	2	2	2	2	2	2	2
900	A	2	2	1	7	7	7	7	1	2	7	1	1	2	7	4	7	2	4	2	2	2	4	5	5	4	2	3	4	2	4	5	3	7	4	5	5	4	4	5	4	2	1	1	1	2	0	2	2
593	A	4	1	1	4	4	3	7	1	1	7	1	1	1	7	7	7	1	1	3	3	4	5	4	4	4	3	5	5	2	4	4	3	4	4	4	4	4	4	4	4	2	2	2	2	2	2	2	2
589	A	5	5	4	4	4	3	4	4	4	5	4	4	4	3	3	4	4	4	3	3	4	3	3	3	3	3	3	3	4	3	3	4	4	4	4	5	5	5	5	5	2	2	2	2	2	2	2	2
1955	A	1	3	4	5	4	5	4	3	3	7	2	2	4	6	3	6	3	1	2	2	4	3	3	4	3	2	3	3	4	4	4	3	4	2	2	5	4	3	5	2	2	4	2	3	3	1	0	0
529	A	4	4	3	5	3	4	3	3	3	5	4	3	4	3	4	5	4	4	4	3	4	3	3	3	3	3	3	3	4	4	3	4	4	4	4	4	4	4	4	4	2	2	2	2	2	2	2	2
1081	A	3	4	4	6	6	6	5	3	2	6	3	3	2	3	3	6	4	2	3	2	2	4	4	4	4	3	4	4	3	4	3	2	2	2	2	2	1	1	6	4	3	1	1	1	1	1	0	0
856	A	3	3	3	4	4	5	5	5	3	4	3	3	3	4	3	5	4	3	4	4	4	3	3	3	2	3	3	3	4	4	2	4	4	5	5	5	5	5	3	5	2	1	2	2	2	2	2	2
1592	A	5	4	2	7	6	3	7	1	2	7	1	1	2	3	1	7	6	2	3	2	3	4	4	4	4	2	4	4	3	5	4	2	4	1	3	2	1	1	5	2	1	0	1	0	2	1	0	0
423	A	2	2	2	2	2	2	2	2	2	2	2	2	2	2	2	2	2	2	2	2	2	2	4	4	4	4	4	4	4	4	4	2	4	4	4	4	4	4	4	4	2	2	2	2	2	2	2	2
869	A	3	3	2	5	6	4	6	3	3	5	2	2	4	6	4	5	3	2	4	2	3	3	3	4	4	3	3	3	3	4	4	2	3	4	5	5	5	5	4	5	2	2	2	2	2	1	2	2
1276	A	3	3	3	3	3	2	2	3	5	5	5	5	4	3	3	4	3	3	2	2	2	3	3	4	3	2	4	3	3	2	3	3	4	5	3	5	5	4	2	4	3	3	2	2	2	2	2	2
1589	A	1	2	4	6	6	6	5	1	1	3	2	1	2	3	3	6	2	1	1	1	1	3	2	3	3	2	4	4	1	3	3	1	3	3	3	4	1	1	6	1	0	2	0	0	0	0	0	0
1098	A	2	2	2	6	6	7	7	2	2	3	1	1	2	5	6	7	2	2	2	2	2	4	4	4	4	2	4	4	2	3	3	3	5	4	4	4	4	4	4	4	2	1	1	1	2	2	2	2
2874	A	2	3	2	3	3	5	7	3	4	5	3	1	3	5	3	5	3	3	3	3	3	3	3	2	3	3	4	4	3	3	3	4	4	4	4	4	4	4	4	4	2	1	1	2	1	1	1	1
445	A	4	4	4	4	4	4	4	4	4	4	4	4	4	4	4	4	4	4	3	3	3	3	3	3	3	3	3	3	3	3	3	3	4	4	4	4	4	4	4	4	0	0	0	0	0	0	0	0
1318	A	2	1	3	6	7	5	6	2	1	5	1	1	1	6	3	7	2	1	4	2	3	4	5	5	4	2	4	5	3	4	4	2	5	3	6	6	5	2	5	2	0	0	0	0	0	0	0	0
929	A	3	3	1	1	1	1	7	2	7	6	1	1	1	7	1	5	1	3	5	5	5	3	5	5	1	5	3	3	5	5	3	5	5	7	7	7	4	6	3	7	4	4	4	4	4	4	4	4
578	A	1	1	1	1	7	7	7	1	1	1	1	1	1	7	7	7	1	1	1	1	1	5	5	5	5	1	5	5	1	1	5	1	1	4	4	4	4	4	4	4	2	2	2	2	2	2	2	2
943	A	4	4	3	4	4	5	5	3	4	5	3	4	4	5	5	3	3	4	4	3	4	3	3	3	2	3	3	3	4	3	3	4	4	3	3	5	3	3	5	4	2	2	2	3	2	4	2	2
905	A	3	4	5	6	6	6	5	2	2	2	2	2	2	5	4	5	4	3	1	1	1	1	5	5	5	5	5	5	1	5	5	1	4	4	5	5	1	1	1	1	3	2	0	2	0	0	0	0
694	A	5	4	3	5	5	3	5	3	3	5	3	3	4	5	3	3	5	5	3	2	2	4	4	4	4	2	3	4	3	3	3	2	4	4	4	4	4	4	4	4	2	2	2	2	2	2	2	2
603	A	4	4	4	4	4	4	4	4	4	4	4	4	4	4	4	4	4	4	3	3	3	3	3	3	3	3	3	3	3	3	3	3	4	4	4	4	4	4	4	4	2	2	2	2	2	2	2	2
1091	A	2	2	2	6	6	6	2	2	2	4	2	2	2	6	3	6	4	2	4	3	3	3	4	4	4	3	3	4	3	3	3	3	5	5	5	6	6	6	5	5	3	1	3	2	3	2	3	3
606	A	2	3	2	6	5	6	6	2	2	6	2	2	2	6	6	6	2	3	2	2	2	4	4	4	4	2	4	4	2	4	4	3	4	2	2	5	4	5	4	4	1	1	1	1	1	1	1	1
1466	A	3	7	4	4	4	4	4	5	3	5	1	1	1	4	3	3	5	3	3	5	5	5	3	2	2	3	3	3	4	5	3	3	4	5	3	4	4	4	6	6	0	3	0	3	0	0	0	4
1184	A	3	4	4	3	5	4	5	4	5	4	3	4	3	4	6	4	2	2	3	2	1	2	3	2	1	2	2	2	3	3	2	3	4	4	4	2	2	2	5	1	2	2	2	1	2	2	2	2
738	A	1	3	1	6	7	6	6	5	2	7	1	1	1	6	5	6	2	1	4	3	3	3	3	5	3	3	4	3	4	2	3	3	4	4	4	6	1	1	4	1	2	2	0	2	2	2	0	3
873	A	2	2	2	2	6	6	6	2	2	6	2	2	2	6	6	6	2	2	2	2	2	2	4	4	4	2	4	4	3	4	4	4	4	2	5	5	3	5	4	2	1	1	1	1	3	0	0	0
856	A	1	2	1	3	3	2	1	1	4	1	1	1	1	1	1	7	4	3	3	2	3	2	2	3	2	3	3	2	3	2	3	2	5	5	5	5	4	4	5	5	0	0	0	1	0	2	0	2
1005	A	4	4	4	5	5	4	5	3	4	4	2	2	3	5	3	5	4	5	3	3	3	3	3	4	3	3	3	3	3	3	3	2	4	3	4	5	3	4	5	5	2	1	2	2	2	2	0	1
1044	A	7	4	4	4	3	4	6	4	4	4	4	4	3	4	4	4	4	4	3	2	3	3	3	3	3	3	3	3	3	3	3	3	4	4	4	4	4	4	4	4	2	2	2	2	2	2	2	2
2066	B	2	2	2	2	7	7	7	7	1	2	1	1	4	7	7	7	7	1	1	1	1	1	5	5	5	5	5	5	1	5	5	1	1	1	2	2	1	4	6	6	1	1	1	1	2	1	1	1
2040	B	4	3	3	6	5	6	5	3	4	6	2	2	2	6	3	6	5	4	3	3	3	4	4	4	4	3	4	4	3	4	3	3	3	4	3	4	5	5	5	3	2	1	1	1	1	1	0	1
1518	B	4	4	2	4	5	5	6	3	2	5	1	1	3	5	2	7	2	4	3	2	4	3	3	3	3	3	2	3	3	4	3	3	5	2	3	2	2	3	5	4	3	1	2	1	1	1	1	1
796	B	2	2	2	6	6	6	6	2	2	5	2	2	2	6	4	6	4	5	3	3	3	3	4	4	3	3	4	4	3	3	3	3	4	4	4	4	3	4	4	4	2	2	2	2	2	2	2	2
2612	B	5	4	3	5	5	5	5	2	3	5	2	2	3	6	5	6	4	2	3	3	3	4	4	4	4	3	4	4	3	4	4	2	5	5	5	5	3	3	6	3	2	1	1	2	3	2	1	2
2139	B	3	3	5	5	5	5	5	3	3	4	3	2	2	5	4	5	3	2	3	3	3	3	3	3	3	2	3	4	3	4	4	3	3	3	3	3	2	3	5	4	2	1	1	1	1	1	1	1
978	B	5	4	3	6	5	6	4	4	4	5	3	2	3	4	4	6	4	4	3	3	3	3	3	4	4	2	4	4	3	3	4	3	4	3	4	4	3	3	4	3	1	1	1	1	1	1	1	1
2382	B	4	2	2	5	6	6	7	1	3	6	1	3	4	5	4	6	3	3	2	2	2	3	4	4	3	3	4	4	2	3	4	2	2	2	2	3	2	2	5	2	0	0	0	0	2	0	0	0
1086	B	1	1	2	5	5	6	6	2	1	2	1	1	2	6	6	6	5	2	3	3	3	3	4	4	4	3	3	3	3	3	3	3	4	4	4	4	4	4	4	4	2	3	2	2	2	2	2	2
832	B	1	1	2	7	7	7	7	1	1	7	1	1	1	7	6	7	2	1	2	1	3	4	3	5	5	2	4	4	3	3	4	2	4	3	3	5	4	4	5	3	3	1	1	1	1	1	1	1
1371	B	4	4	4	4	4	4	4	4	4	4	4	4	3	4	5	4	3	3	2	2	2	2	4	4	4	3	4	4	3	3	4	3	4	3	3	3	3	3	3	3	2	1	1	1	3	1	2	1
746	B	3	4	3	6	6	6	6	2	3	6	2	2	3	5	6	6	4	4	2	2	2	4	4	4	4	2	4	4	2	4	4	2	3	3	3	3	2	2	5	2	1	1	1	1	3	1	1	1
1011	B	4	3	2	4	4	4	4	4	3	5	4	2	2	6	4	6	4	2	3	2	3	3	3	3	3	2	3	4	3	3	3	3	4	7	4	7	7	4	7	1	0	0	0	0	4	0	0	0
1850	B	3	3	3	3	5	5	6	2	2	6	2	2	2	6	6	6	3	2	3	3	3	4	3	4	4	3	3	4	3	3	4	3	3	1	2	5	3	3	5	5	2	1	1	1	1	1	1	1
837	B	1	1	1	7	7	7	7	1	2	7	1	1	1	7	6	7	6	1	1	1	1	5	5	5	5	1	5	5	1	2	5	1	4	1	1	1	1	1	1	1	1	0	0	0	4	0	0	1
1260	B	3	3	2	5	6	5	6	3	3	2	1	2	3	3	5	5	2	2	3	2	2	4	4	4	4	2	4	4	3	4	4	3	1	2	3	4	6	3	5	4	1	1	2	1	2	1	2	2
1389	B	1	3	3	6	6	6	6	3	4	6	2	3	3	5	3	6	4	4	2	2	2	3	3	3	3	2	3	3	2	2	4	2	3	3	3	3	1	1	4	4	1	1	1	1	1	1	1	1
938	B	4	3	3	4	3	4	4	4	4	5	3	3	3	4	4	5	3	3	3	3	4	3	3	3	3	3	3	3	3	3	3	3	4	4	4	4	4	4	3	4	2	2	2	2	2	2	2	2
316	B	3	3	3	4	4	4	4	4	4	4	4	4	4	4	4	4	4	4	3	3	3	3	3	3	3	3	3	3	3	3	3	3	4	4	4	4	4	4	4	4	2	2	2	2	2	2	2	2
1371	B	2	1	1	7	7	7	7	1	2	4	1	1	1	6	4	7	1	1	3	2	2	4	4	5	3	2	4	4	2	4	4	2	5	5	5	5	3	4	5	3	3	1	2	2	2	2	2	2
1016	B	3	2	1	6	6	6	6	2	2	2	2	2	2	5	3	6	5	5	2	3	3	5	5	5	5	4	5	5	3	5	4	2	5	5	3	5	2	4	5	5	3	2	3	1	3	2	3	3
1332	C	3	3	2	3	3	6	3	2	3	7	2	2	1	3	7	7	7	3	4	3	4	3	3	4	3	3	4	4	3	4	4	3	4	5	5	6	6	6	5	5	2	2	1	3	3	2	2	3
1230	G	4	5	4	5	5	5	4	3	3	3	3	3	4	3	5	5	3	3	2	3	4	3	3	4	3	2	3	3	4	4	3	4	3	5	5	5	5	5	4	4	3	4	3	2	2	2	2	2
1220	A	4	5	4	6	4	4	5	3	4	5	1	2	4	4	5	5	4	3	3	3	3	3	3	3	3	3	3	3	3	3	4	3	4	4	4	5	4	4	5	4	1	3	1	2	2	2	2	2
1487	A	5	3	6	3	3	5	6	3	2	5	1	2	2	5	5	2	4	4	3	3	3	3	3	3	3	3	3	3	3	3	3	3	4	5	4	4	4	5	4	4	2	2	2	2	2	2	2	2
1021	A	2	2	2	6	6	6	6	2	2	5	2	2	2	5	6	6	6	5	2	2	2	2	4	4	4	2	4	4	2	3	4	2	3	2	2	3	2	6	3	2	0	0	0	0	0	0	0	0
1113	A	5	3	4	4	5	5	3	6	5	4	3	5	4	3	5	3	5	5	4	4	5	4	3	3	3	3	3	4	3	4	3	3	5	4	4	4	4	4	4	5	3	3	2	3	3	2	2	2
876	A	2	2	2	7	6	6	7	7	1	6	1	1	2	7	6	7	5	1	2	2	3	4	4	4	4	2	4	4	3	3	4	3	2	2	2	2	1	1	6	2	1	1	1	0	1	1	0	0
933	A	1	2	2	6	6	6	6	2	2	4	2	2	2	6	6	6	4	2	3	3	3	4	4	4	4	3	4	4	3	3	4	3	2	2	2	2	2	2	6	2	2	2	1	0	0	0	0	0
399	A	1	1	1	1	7	7	7	7	1	1	1	1	1	1	1	1	1	1	1	1	1	1	5	5	5	5	5	5	5	5	5	5	2	2	2	2	2	2	2	2	0	0	0	0	2	2	2	2
963	A	2	2	2	5	6	6	5	2	3	6	2	2	2	6	4	6	2	3	3	3	3	4	3	3	3	3	3	3	3	3	3	3	4	4	4	4	4	4	4	4	2	2	2	2	2	2	2	2
1904	A	1	1	1	7	7	7	7	1	1	7	1	1	1	7	4	7	1	4	3	1	3	5	5	5	3	2	5	5	3	4	4	2	1	2	6	5	2	2	6	2	1	3	1	1	1	1	0	0
1139	A	1	1	1	1	7	7	7	1	1	7	1	1	1	7	7	7	1	1	2	2	2	5	4	4	4	1	5	5	1	2	5	1	5	2	2	6	1	2	6	2	1	0	0	0	0	0	0	0
1500	A	4	1	4	5	6	6	5	3	3	5	4	4	4	4	5	6	4	3	3	2	3	4	3	4	3	3	4	4	3	3	4	3	4	4	4	4	4	4	5	3	2	2	2	2	2	2	1	1
977	A	4	5	5	3	3	4	3	4	4	3	4	2	5	3	5	3	2	2	3	3	2	3	4	4	3	4	3	4	3	4	4	3	3	3	3	4	3	3	5	3	2	1	2	1	2	1	1	1
1450	A	2	3	3	4	4	4	3	3	4	4	3	3	3	4	3	4	3	4	3	3	2	3	3	3	3	3	4	4	3	3	4	3	3	3	3	3	2	3	3	3	2	0	1	1	1	1	1	1
885	B	4	3	3	5	5	3	4	4	4	3	2	2	3	4	3	5	5	4	3	3	3	3	4	4	4	3	4	4	3	4	4	3	4	4	4	5	4	4	4	4	3	2	2	1	2	2	2	2
1255	B	2	3	4	6	5	3	4	3	3	4	2	2	4	3	3	4	3	2	2	1	3	2	4	4	4	3	4	4	2	4	4	4	4	5	4	4	5	5	4	3	3	1	0	1	1	1	1	1
792	B	3	3	2	2	2	6	6	3	3	3	3	3	1	2	4	5	2	2	4	4	5	3	3	3	3	3	4	4	4	5	3	5	4	4	4	4	4	4	4	4	1	4	2	1	3	0	2	2
820	B	2	3	3	6	6	6	6	2	1	4	3	2	2	2	6	6	2	2	2	2	2	5	5	5	5	2	4	4	3	4	4	3	5	3	4	4	3	2	7	2	2	3	1	1	3	1	3	3
2377	B	4	3	5	7	7	7	7	2	2	3	2	3	3	7	3	7	3	3	1	1	1	1	1	4	4	1	4	4	1	3	4	2	3	2	2	6	5	4	6	3	3	0	0	0	0	2	0	0
819	B	1	2	2	3	4	6	4	4	1	4	4	1	2	5	6	5	3	4	3	3	4	3	3	3	3	3	3	3	5	3	4	5	4	5	3	3	1	3	3	5	2	2	1	3	2	1	1	1
1946	B	5	6	6	6	4	5	2	4	3	4	1	2	2	2	4	6	2	2	3	2	2	3	3	3	3	2	3	3	3	3	3	2	3	4	5	5	4	4	5	2	1	1	1	1	1	1	1	1
1054	B	3	3	3	5	5	5	5	3	3	3	3	3	3	3	5	5	3	3	2	2	2	4	4	4	4	2	4	4	3	4	4	2	3	4	3	3	3	3	5	3	3	2	2	2	1	1	1	1
415	B	3	3	2	2	3	2	5	4	2	3	4	3	4	6	4	4	5	3	2	2	2	2	2	3	3	3	3	3	3	3	3	3	4	4	4	4	4	4	4	4	2	2	2	2	2	2	2	2
2151	B	2	1	2	7	7	7	7	2	2	5	1	1	4	7	4	7	7	1	1	1	1	3	3	3	2	2	3	3	2	3	3	3	1	1	1	1	1	4	4	4	2	1	1	0	1	1	1	1
729	B	4	4	3	5	3	6	6	3	3	7	1	1	4	7	5	5	1	1	4	4	4	3	3	3	2	3	2	3	3	3	2	3	4	4	4	4	3	3	3	3	2	1	1	2	2	2	2	2
1731	B	4	2	3	5	6	3	4	2	3	6	2	1	2	5	4	4	4	3	3	3	3	3	3	4	3	3	3	3	3	3	3	3	4	3	4	5	4	4	4	4	2	2	2	2	1	1	1	1
896	B	3	3	5	4	3	5	4	4	3	5	3	3	3	5	3	5	3	3	4	4	4	2	3	2	2	3	3	3	3	3	2	3	4	5	5	5	3	3	5	4	3	3	3	2	2	3	2	3
850	B	3	3	4	4	4	4	5	3	3	5	3	4	2	3	4	5	3	3	3	4	4	3	3	3	3	4	3	3	3	4	2	3	5	4	5	3	4	4	5	5	1	2	1	1	1	1	2	1
1669	B	2	2	2	6	6	6	6	2	2	3	2	2	2	5	3	5	6	4	3	2	3	3	3	4	4	3	3	4	3	3	4	2	5	3	3	5	5	5	6	5	3	4	4	4	1	3	0	2
1230	B	3	4	3	4	4	3	4	3	5	5	3	4	4	3	5	5	3	3	3	3	3	3	3	3	3	3	3	3	4	4	2	4	3	3	3	4	4	3	5	3	2	2	2	2	2	2	2	2
822	B	4	4	4	4	4	4	4	4	4	4	4	4	4	4	4	4	4	4	1	1	1	5	5	5	5	1	5	5	1	1	5	1	4	1	1	1	1	1	4	4	0	0	0	0	0	0	0	0
1987	B	2	2	2	6	4	5	6	2	2	4	2	2	2	3	5	6	4	2	3	3	3	4	4	4	4	2	3	3	1	4	4	3	2	3	3	4	4	3	6	2	2	2	2	2	2	2	1	1
883	B	5	6	4	5	3	3	5	4	3	6	2	2	3	5	3	5	5	4	4	4	4	3	3	2	2	3	3	3	4	4	4	3	4	5	5	5	4	4	3	5	1	2	1	3	2	2	2	2
992	B	4	4	4	4	4	4	6	4	4	4	4	4	4	4	4	4	4	4	3	3	3	3	3	3	3	3	3	3	3	3	3	3	4	4	4	4	4	4	4	4	2	2	2	2	2	2	2	2
1281	B	2	2	1	5	5	6	7	3	2	7	1	1	1	7	4	7	1	1	4	4	5	3	3	4	3	3	3	3	3	5	3	3	5	3	5	5	4	4	3	5	4	4	4	3	2	4	4	3
1043	B	1	1	1	1	6	7	7	1	1	7	1	1	1	7	7	7	1	1	2	1	2	4	4	4	4	4	4	4	4	4	3	4	4	4	5	5	5	5	5	5	2	1	1	1	1	1	1	1
836	B	2	2	2	5	5	6	6	2	2	3	2	2	2	2	4	6	2	2	3	3	4	4	4	4	3	3	4	4	3	3	4	3	3	3	3	4	3	4	4	4	1	3	2	2	2	2	2	2
819	B	3	3	4	5	5	6	5	3	2	4	4	3	3	3	5	5	2	3	3	3	4	4	3	3	3	3	3	4	3	3	3	3	4	2	2	3	3	2	4	3	2	3	2	3	2	2	2	2
1107	B	4	6	3	3	2	2	3	7	7	7	4	4	4	4	4	4	2	5	5	5	5	2	2	2	2	4	3	2	5	5	2	4	6	6	6	5	4	4	4	4	2	4	3	3	1	3	2	2
990	B	2	2	2	6	6	6	6	2	2	2	2	2	2	2	6	6	2	2	2	2	2	4	4	4	4	2	4	4	2	2	4	2	4	2	2	6	2	2	6	4	1	3	1	1	2	1	3	1
1149	B	5	3	5	4	3	3	5	4	5	5	3	3	3	3	3	4	3	4	2	1	2	4	3	4	4	2	3	4	3	3	4	2	5	4	5	5	3	5	4	4	2	2	2	2	3	2	2	2
1162	B	2	3	3	6	5	5	5	3	3	7	1	2	2	4	3	6	6	4	3	3	2	3	3	3	3	3	4	3	3	3	3	3	4	4	5	5	3	4	3	4	3	1	2	1	2	2	2	2
473	B	1	2	2	4	4	5	2	2	1	4	3	2	4	4	4	4	4	3	3	2	3	3	3	4	3	3	3	3	3	3	3	3	4	4	4	4	4	4	4	4	2	2	2	2	2	2	2	2
674	B	3	3	3	4	5	4	5	3	3	5	3	2	3	5	5	5	4	3	3	3	3	3	3	3	3	3	3	3	3	3	3	3	4	4	4	4	4	4	4	4	3	3	2	2	2	2	2	2
946	B	4	4	4	5	4	5	5	3	3	5	2	2	2	5	3	6	4	4	3	3	3	4	3	4	4	3	4	4	3	3	3	3	2	4	5	4	4	3	5	2	2	0	2	2	2	2	2	2
1731	B	1	2	5	7	3	7	3	2	1	7	1	1	1	3	5	7	4	2	3	3	2	4	4	4	3	2	3	4	4	2	4	2	3	5	3	3	3	3	3	3	2	0	1	1	1	1	1	1
1257	B	2	2	2	6	6	6	6	1	2	6	3	3	2	2	6	7	2	2	2	1	3	4	4	5	4	2	4	4	2	5	5	2	3	2	2	4	2	2	6	2	0	2	0	0	0	0	3	0
944	B	1	1	1	6	7	7	7	1	1	7	1	1	2	7	6	7	2	3	3	3	3	4	4	5	5	2	5	4	3	4	4	2	3	2	3	2	3	5	6	3	2	1	1	1	2	1	1	1
1238	B	3	3	4	6	6	3	6	2	2	5	1	1	3	7	3	7	5	4	4	3	3	4	4	4	3	3	4	3	4	4	4	3	5	3	6	6	2	5	3	4	2	1	1	1	2	1	0	0
1435	B	3	5	5	3	3	3	2	4	4	6	3	4	4	4	4	3	3	3	4	4	5	3	3	3	2	2	3	2	4	3	3	3	5	4	5	5	4	5	3	3	2	2	2	3	2	2	2	2
781	B	3	4	5	4	4	6	3	4	3	4	4	4	3	4	5	6	4	3	3	2	3	4	4	3	3	3	4	4	4	4	3	4	4	4	4	4	2	2	6	4	2	2	2	2	2	2	2	2
713	B	5	5	5	6	6	6	7	2	2	4	2	2	2	5	5	7	3	5	4	3	3	4	3	3	3	3	3	4	3	4	3	3	4	4	4	4	4	4	4	4	2	2	2	2	2	2	2	2
326	B	3	4	2	6	6	6	5	2	3	4	3	3	3	5	3	6	4	4	3	3	3	3	3	3	3	3	3	3	3	3	3	3	4	4	4	4	4	4	4	4	2	2	2	2	2	2	2	2
598	B	2	2	3	5	4	6	6	2	3	5	2	2	2	4	2	6	2	3	3	3	3	4	4	4	4	2	4	4	3	3	4	2	3	3	3	3	3	3	5	3	2	1	2	1	3	1	1	2
1151	B	4	5	4	4	3	4	2	4	5	3	3	3	4	5	3	4	4	3	1	2	2	3	3	3	2	3	2	3	2	4	2	2	3	4	4	4	4	4	5	4	1	2	1	1	2	2	1	1
1562	B	3	2	3	4	6	7	6	2	1	3	2	2	2	4	4	7	4	3	2	2	2	3	4	4	4	1	4	4	2	2	4	2	5	4	2	2	2	2	5	1	1	1	1	2	1	0	0	0
1244	B	3	3	2	6	5	6	7	2	2	5	1	1	2	7	5	6	3	3	1	1	3	3	3	5	4	2	5	5	2	3	5	2	5	3	2	2	4	3	3	3	3	1	2	1	1	1	1	1
1068	B	3	3	3	5	5	6	5	2	2	5	3	3	2	3	6	6	2	2	3	3	3	3	4	4	4	3	4	4	3	3	3	3	4	4	4	4	4	4	4	4	2	2	2	2	2	2	2	2
1297	B	2	3	3	3	5	4	3	3	4	3	4	4	3	4	3	4	4	3	3	3	2	2	3	3	3	3	3	2	2	3	2	2	3	5	3	5	3	5	3	4	1	2	2	1	2	2	3	2
841	B	1	1	1	7	7	7	7	1	1	7	1	1	1	7	7	7	1	1	3	3	3	3	4	4	3	4	4	4	3	3	2	3	5	4	4	5	5	6	5	4	1	0	0	1	0	0	0	0
1721	B	1	2	2	7	7	7	7	2	1	7	1	1	2	5	6	7	2	1	3	2	3	4	4	4	4	3	4	4	3	3	4	2	2	2	3	2	1	1	5	2	1	2	1	1	2	1	1	1
1253	B	4	5	6	3	3	3	4	5	5	5	3	3	4	4	4	5	5	4	4	4	4	3	2	2	3	3	3	3	3	4	3	4	5	4	5	5	4	6	7	6	3	3	3	2	3	3	2	3
1272	C	3	4	3	5	5	5	5	3	3	5	2	2	3	4	4	5	4	3	4	4	4	3	3	3	3	3	3	3	3	3	3	3	4	4	4	5	3	3	5	3	2	2	2	2	2	2	2	2
1013	C	4	4	5	4	4	4	5	4	3	5	3	3	4	5	4	5	3	3	4	4	4	3	3	4	3	3	4	2	5	4	2	4	4	4	6	4	4	4	4	5	4	2	3	4	3	2	2	1
1242	C	3	3	3	6	5	6	5	3	3	5	3	3	3	5	5	5	3	5	2	2	2	4	4	4	4	2	3	4	3	4	4	2	5	3	5	3	1	2	5	1	2	0	1	1	1	1	1	1
1019	C	2	2	3	5	5	5	5	3	3	5	3	3	3	4	4	5	4	4	3	3	3	3	3	3	3	3	3	3	3	3	3	3	4	4	4	4	3	4	3	4	2	1	1	1	1	1	1	1
940	C	4	4	4	4	3	5	4	4	4	5	3	3	3	4	3	6	5	5	5	4	4	3	3	3	3	3	3	3	4	4	2	3	7	6	7	7	4	5	3	4	2	2	2	2	2	2	2	2
810	C	1	1	1	7	7	7	6	2	2	2	2	1	1	5	5	6	2	2	3	3	2	4	4	4	4	4	4	4	3	3	3	3	4	4	4	3	4	4	4	4	3	2	1	1	2	2	1	1
869	C	2	2	3	7	7	7	7	2	2	5	1	1	1	6	2	6	5	2	2	1	2	5	4	4	4	2	5	5	2	4	4	1	5	2	2	4	2	2	5	3	0	0	0	0	1	1	1	2
1160	C	2	3	3	6	6	6	5	2	2	5	3	3	3	4	4	6	3	3	2	2	2	4	4	4	4	3	4	4	2	3	3	2	4	4	4	4	3	4	4	3	1	1	1	1	2	1	1	1
468	C	4	4	4	4	4	4	4	4	4	4	4	4	4	4	4	4	4	4	3	3	3	3	3	3	3	3	3	3	3	3	3	3	4	4	4	4	4	4	4	4	1	2	1	1	2	2	2	2
1523	C	6	4	5	3	2	2	6	4	4	5	3	2	3	6	2	4	6	4	4	4	4	2	3	3	2	2	2	3	4	4	2	2	6	5	6	7	6	6	4	5	2	1	1	3	1	1	0	0
1084	C	3	3	3	7	4	4	5	3	2	6	1	1	4	4	6	4	4	4	3	2	3	4	4	4	4	3	4	4	2	2	3	3	4	4	3	3	4	2	6	2	1	2	1	0	0	0	0	0
1786	C	5	5	4	5	4	5	4	4	4	6	1	1	2	4	3	6	5	4	3	2	2	3	3	3	3	3	3	3	3	3	3	3	4	4	4	4	4	4	4	4	3	3	2	2	2	2	2	2
704	D	3	3	2	5	6	6	6	2	3	3	2	2	2	6	5	5	2	2	3	3	2	4	4	4	3	3	4	4	2	4	4	4	4	4	4	4	3	3	4	4	3	2	2	2	3	3	2	2
1308	F	3	3	4	4	5	6	4	3	3	4	2	2	3	5	3	4	3	3	3	3	3	3	3	3	3	3	3	3	3	3	3	3	4	4	3	4	4	4	4	4	2	2	2	1	2	2	1	1
1473	F	3	3	4	4	3	4	4	3	3	3	3	3	2	4	4	5	3	3	3	2	2	4	4	4	4	2	4	4	3	3	4	3	5	3	4	5	4	4	4	5	1	1	1	1	0	0	1	1
1677	F	3	3	3	3	4	3	3	3	2	3	1	3	3	2	4	3	3	2	3	2	4	3	3	3	2	3	3	3	4	4	3	4	5	5	2	2	3	3	6	3	2	3	1	2	2	2	1	0
2139	F	4	4	3	4	4	5	4	4	3	4	3	2	3	5	4	4	3	4	3	3	4	4	4	4	1	3	4	4	3	5	4	4	5	4	4	5	4	4	5	5	2	2	2	2	2	2	2	2
650	F	3	4	3	4	5	5	7	3	3	6	2	3	3	5	5	5	4	4	3	3	3	3	3	3	3	3	3	3	3	3	3	3	4	4	4	4	4	4	4	4	2	2	2	2	2	2	2	2
846	F	2	2	2	4	6	6	6	3	2	6	2	3	3	6	3	5	3	3	2	2	3	4	3	4	4	2	4	3	2	3	3	2	4	3	4	4	4	4	4	4	2	1	1	1	2	2	2	1
1282	F	1	1	1	7	7	7	7	1	2	7	1	1	1	7	4	7	2	1	2	2	2	5	4	4	4	2	4	4	2	3	4	2	4	2	4	4	4	4	4	4	3	0	1	0	0	0	2	0
1246	F	5	5	2	5	4	4	5	4	4	5	1	1	4	5	4	4	4	4	3	3	3	3	4	4	4	3	4	4	3	5	4	2	4	3	3	4	4	4	4	3	2	2	2	2	2	2	1	0
1007	F	4	5	5	3	3	4	2	4	3	5	3	3	4	3	3	4	6	6	3	3	4	3	3	3	1	5	3	1	4	4	2	3	7	5	5	5	5	5	5	5	2	3	2	2	1	1	1	1
2135	F	2	3	2	6	7	6	6	2	2	6	1	1	3	6	7	6	5	2	2	1	2	3	3	4	4	2	4	4	2	3	4	1	2	2	5	3	2	3	6	3	1	0	0	0	0	0	0	0
2234	F	4	4	4	4	4	3	3	4	3	4	3	3	3	4	3	2	4	4	3	3	4	3	3	3	3	3	3	3	4	4	3	3	4	5	1	1	2	4	4	4	4	4	2	4	2	3	1	2
2052	F	5	4	4	5	4	4	6	3	4	4	2	2	2	4	4	5	4	5	5	4	5	3	3	3	3	2	3	3	4	4	3	3	5	5	4	6	4	5	5	5	3	2	1	2	2	2	0	1
1419	G	4	4	3	6	6	6	6	3	2	6	2	2	3	3	5	6	2	2	3	2	3	3	3	3	3	3	3	4	3	4	4	3	4	4	4	4	4	4	4	4	2	1	1	0	2	1	0	0
1487	G	4	4	4	4	4	4	4	4	4	4	1	4	4	3	4	5	4	4	4	4	4	3	4	4	3	3	3	3	3	3	3	3	4	3	4	4	4	4	4	4	2	2	2	2	2	2	2	2
730	G	2	3	2	3	2	4	5	3	2	4	2	1	2	4	4	4	3	4	3	3	4	4	3	3	3	3	4	3	3	5	4	3	4	4	4	4	4	4	4	4	3	2	2	1	2	2	2	2
386	G	3	3	1	1	1	1	6	1	1	1	1	1	1	1	1	7	7	7	3	3	3	3	3	3	3	3	4	4	4	4	4	4	4	4	5	5	5	4	5	5	0	0	2	2	2	2	2	2
1036	G	4	4	4	4	4	4	4	4	4	4	4	4	4	4	4	4	4	4	3	3	3	3	3	3	3	3	3	3	3	3	3	3	4	4	4	4	4	4	4	4	2	1	2	2	2	2	2	2
1099	G	3	4	2	6	6	4	6	2	2	7	1	2	2	6	4	6	3	3	3	2	3	4	5	4	3	2	4	4	3	4	5	3	5	2	5	5	2	4	4	2	2	0	0	0	0	0	0	0
1053	H	1	3	2	5	6	6	6	1	2	4	2	2	1	5	5	6	2	4	3	2	3	4	4	4	4	2	4	4	2	4	3	3	3	3	2	2	2	2	6	2	1	1	1	0	0	1	0	0
1590	I	2	2	2	6	6	7	6	2	2	6	2	2	2	6	3	6	5	2	3	2	2	4	3	4	3	3	3	4	3	4	4	3	4	5	5	5	3	4	5	3	1	1	1	1	1	0	1	1
1518	J	1	2	2	6	6	6	6	1	1	4	2	1	1	6	6	7	1	1	2	2	2	2	4	4	4	2	4	4	2	3	4	2	4	2	2	2	2	4	6	2	3	2	2	1	2	1	1	1
1415	S	1	1	1	7	7	7	7	1	1	7	1	1	1	7	7	7	2	1	2	1	1	5	5	5	5	1	5	5	2	4	5	1	3	2	4	4	3	3	6	3	0	0	0	0	0	0	0	0
1496	T	2	2	2	6	6	6	7	3	3	4	2	3	2	6	5	6	3	4	2	2	3	3	4	4	4	2	4	4	2	3	3	3	5	5	6	5	4	4	5	4	1	0	0	2	3	1	2	1
1205	U	2	2	3	6	5	6	7	2	2	6	1	1	1	6	3	6	3	2	3	2	3	4	4	4	4	3	4	4	2	5	3	2	3	5	5	6	3	5	6	5	3	2	2	0	3	2	1	1
2968	W	2	2	4	7	7	4	5	2	3	5	1	1	3	4	3	7	3	1	3	3	3	4	4	4	4	3	4	4	2	3	4	3	4	2	4	5	1	4	4	3	1	2	1	1	0	0	0	0
795	B	2	2	2	7	7	7	7	1	1	1	1	1	1	7	7	7	7	7	1	1	1	1	1	1	1	1	1	2	2	2	2	2	1	1	1	1	1	1	1	1	4	0	0	0	0	0	0	0
2948	C	2	2	2	7	7	7	7	2	2	7	1	1	1	7	5	7	1	1	1	1	1	5	5	5	4	4	5	4	2	4	5	2	5	2	2	2	2	2	7	2	1	0	1	0	1	0	0	0
918	F	1	1	1	7	7	7	7	1	1	7	1	1	1	7	3	7	5	1	3	3	3	4	4	4	4	3	4	4	3	3	5	3	5	1	1	1	1	1	7	1	2	0	2	2	2	2	2	2
2505	A	4	4	4	4	7	7	4	4	2	4	4	4	4	4	7	7	4	1	1	1	1	5	5	5	5	3	3	3	1	1	5	1	1	1	1	1	1	1	6	1	0	0	0	0	0	0	0	0
737	B	3	4	4	4	4	5	5	3	3	5	3	3	3	5	5	5	3	3	3	2	2	4	4	4	3	2	4	3	3	3	3	2	4	3	3	3	3	3	5	3	2	1	1	1	2	2	1	1
1100	B	2	4	3	4	4	4	4	3	3	4	4	4	4	3	4	4	3	3	2	2	2	2	4	4	3	3	3	3	3	3	3	3	4	4	4	3	3	3	5	3	2	3	2	1	1	1	1	2
428	B	4	4	4	4	4	4	4	4	4	4	4	4	4	4	4	4	4	4	3	3	3	3	3	3	3	3	3	3	3	3	3	3	4	4	4	4	4	4	4	4	2	2	2	2	2	2	2	2
2336	B	5	5	5	4	4	2	3	4	2	3	4	2	4	3	1	3	6	5	3	4	4	2	3	2	2	4	2	3	4	5	2	5	6	4	6	6	5	5	4	6	3	1	2	2	1	2	2	1
901	I	4	4	4	4	4	4	4	4	4	3	2	3	3	4	5	5	3	3	3	3	3	3	3	3	3	3	3	3	4	4	4	3	4	4	4	4	5	3	5	4	2	2	2	2	2	2	1	2
1357	A	7	7	7	4	5	3	2	5	4	4	4	1	4	4	3	7	4	1	3	3	2	3	3	3	3	3	3	3	4	4	3	3	5	3	2	5	6	4	5	5	0	2	0	1	0	0	0	0
1123	A	2	4	4	6	6	6	5	4	3	6	2	4	3	4	4	6	5	5	3	2	3	3	3	3	3	3	4	4	3	3	4	3	4	4	4	4	4	4	4	4	1	2	1	1	0	0	0	0
1441	A	2	2	2	7	7	6	6	2	2	6	2	2	2	5	5	6	6	2	3	2	2	4	4	4	4	2	4	4	4	4	4	2	3	2	4	5	2	2	5	3	1	0	1	3	2	1	1	2
1519	A	2	1	1	7	5	5	7	1	1	7	1	1	2	7	5	7	1	2	2	2	2	4	4	4	4	3	4	4	2	2	4	2	4	4	3	3	2	2	6	2	0	0	0	0	1	1	1	1
2906	B	2	2	2	6	6	7	6	2	2	6	4	4	2	6	6	6	3	3	3	3	3	4	4	4	3	3	3	4	4	5	4	3	3	2	2	3	2	2	6	1	2	1	1	1	1	0	0	0
541	B	2	3	1	5	5	4	5	2	3	4	2	2	2	4	3	5	3	3	3	3	3	3	3	3	3	3	3	3	3	3	3	3	4	4	4	4	4	4	4	4	2	2	2	2	2	2	2	2
1131	B	2	2	1	7	7	7	7	1	2	7	1	1	2	7	3	7	2	1	2	2	2	3	5	4	4	2	4	4	2	3	4	2	4	3	2	3	2	4	6	3	1	0	0	0	1	1	1	0
946	B	2	2	2	5	5	5	6	2	2	5	2	2	2	5	5	5	2	2	1	2	2	4	4	4	4	2	4	4	2	2	4	2	3	2	2	4	2	3	6	2	2	0	0	0	0	0	0	0
2128	B	3	4	4	5	5	5	3	4	4	3	2	3	3	4	3	3	5	4	2	2	2	4	4	4	3	3	4	4	2	3	4	3	6	3	5	4	4	4	5	3	2	2	1	1	1	1	0	0
633	B	4	4	4	4	4	5	4	3	3	3	3	3	3	3	3	3	3	3	3	3	3	3	3	3	3	3	3	3	3	3	3	3	3	4	4	4	4	4	4	4	2	2	2	2	2	2	2	2
1416	B	4	5	6	4	3	3	2	4	4	4	4	4	4	2	1	4	6	4	4	5	5	3	3	3	3	3	3	3	3	3	3	3	4	4	4	4	4	4	4	4	2	2	2	2	2	2	2	2
1127	B	1	2	1	7	7	7	7	1	1	7	1	1	1	7	7	7	1	1	2	1	2	4	4	4	4	2	5	5	3	4	4	2	2	1	4	2	1	1	7	3	0	0	0	0	4	1	1	2
2091	B	3	3	3	4	5	5	5	3	3	4	3	3	3	5	3	6	3	2	3	2	3	3	3	3	3	2	3	3	3	3	3	3	4	4	4	5	4	4	5	4	2	1	2	1	1	1	1	1
1172	B	3	3	2	4	5	5	4	4	4	6	3	2	2	3	3	5	2	3	4	3	3	3	3	3	2	2	4	3	4	4	3	4	6	5	4	4	2	2	5	4	2	2	2	1	2	1	1	1
1468	G	2	4	6	4	6	5	3	4	3	3	3	3	3	4	3	6	3	2	3	3	3	3	3	3	3	3	3	3	3	3	3	3	4	4	2	2	2	2	3	2	1	1	1	1	1	1	1	0
1389	G	4	6	3	5	3	5	5	3	2	5	2	3	2	4	3	6	3	4	4	5	4	2	3	3	3	2	3	3	4	5	3	4	7	5	7	7	5	7	5	7	4	3	4	3	3	3	1	2
1065	G	3	4	3	3	3	3	4	3	2	4	3	2	3	4	3	4	3	3	4	3	4	3	3	4	4	3	4	4	3	5	3	3	4	2	4	3	2	5	5	5	2	3	2	2	3	2	1	1
1102	G	3	5	5	5	3	5	5	5	3	6	3	4	5	5	2	5	6	3	5	5	5	3	3	2	2	3	3	3	5	4	2	4	2	2	2	6	6	2	6	6	2	3	1	4	2	2	3	1
1026	I	3	2	2	5	5	6	6	1	2	5	2	3	3	5	5	7	3	3	2	2	2	4	4	4	4	2	4	4	3	4	3	2	4	2	3	4	3	3	4	3	2	2	2	2	2	2	2	2
2027	A	4	1	1	7	7	7	5	1	1	7	1	1	1	7	4	7	5	4	3	2	3	4	4	4	4	2	4	4	2	4	4	2	2	1	3	2	2	2	6	3	3	2	1	1	2	1	3	1
2078	A	4	3	2	5	4	4	6	2	3	5	2	2	2	3	4	3	1	2	4	3	5	4	4	5	3	3	3	3	3	4	4	3	6	2	4	6	6	6	6	5	2	3	3	3	2	2	2	2
1982	A	1	2	2	3	2	7	3	2	1	2	5	5	6	2	6	2	2	2	1	1	1	5	5	5	5	1	5	5	1	2	5	3	1	4	4	4	2	6	4	3	0	0	0	0	0	0	0	0
313	A	5	4	4	4	4	4	4	4	4	4	4	4	4	4	4	5	4	4	3	3	3	3	3	3	3	3	3	3	3	3	3	3	4	4	4	5	4	4	4	4	2	2	2	2	2	2	2	2
1762	B	2	3	4	5	4	4	5	3	4	6	2	2	3	6	6	3	4	2	3	3	3	3	3	3	3	3	3	3	3	5	2	3	4	4	4	4	2	4	4	3	2	2	2	2	2	2	2	2
1045	B	3	3	3	3	5	4	4	3	4	4	2	2	3	3	5	5	4	3	3	3	4	3	4	3	3	2	3	3	3	4	3	4	4	3	4	3	2	2	4	4	2	1	2	2	2	2	2	2
329	B	4	4	4	4	4	4	4	4	4	4	4	4	4	4	4	4	4	4	3	3	3	3	3	3	3	3	3	3	3	3	3	3	4	4	4	4	4	4	4	4	2	2	2	2	2	2	2	2
853	B	2	3	2	4	4	6	7	2	2	1	2	2	2	6	3	6	6	6	5	4	3	4	3	3	4	3	4	4	4	3	4	4	5	5	5	4	5	4	5	4	3	4	3	3	3	3	2	3
1148	B	3	4	3	3	3	4	3	4	4	5	3	3	3	2	3	3	5	4	4	4	3	4	4	4	3	4	4	4	4	4	4	4	6	6	5	4	4	5	4	5	3	1	1	1	3	3	3	3
1968	B	2	2	1	6	6	7	7	1	2	7	1	1	2	7	6	7	5	4	2	2	2	2	2	2	2	5	3	3	2	3	3	4	5	5	5	6	4	4	4	3	2	4	3	1	2	3	3	3
801	B	6	6	3	4	3	2	2	6	6	5	4	4	6	2	4	3	6	3	4	4	4	2	2	2	2	4	2	2	3	4	2	4	6	5	2	3	2	5	2	6	2	4	2	3	1	3	1	3
988	B	2	3	1	7	4	4	6	2	1	7	1	1	3	7	3	6	6	4	3	2	3	4	4	4	3	2	4	3	3	1	5	2	4	3	6	5	4	3	4	2	2	1	0	1	1	1	0	0
597	B	5	5	5	3	3	3	3	5	5	5	5	5	3	3	4	4	5	5	4	4	4	4	3	3	3	3	3	3	3	3	3	3	4	4	4	4	4	4	4	4	2	2	2	2	2	2	2	2
632	B	2	2	2	6	4	6	6	2	2	6	2	2	2	6	6	6	2	2	3	3	3	3	3	3	3	3	4	4	3	3	3	2	4	4	4	4	4	4	4	4	2	1	1	1	1	1	1	1
899	B	3	3	3	3	4	3	5	3	3	5	3	3	3	5	5	6	3	3	3	3	5	4	4	4	4	3	4	4	4	4	4	3	4	4	5	5	4	4	5	3	3	3	3	2	2	2	2	2
1433	B	5	5	5	4	4	5	4	4	4	5	4	5	4	4	4	5	3	4	3	3	3	3	3	2	2	3	3	2	4	4	3	3	4	4	5	5	4	5	4	4	2	0	1	2	2	1	2	2
629	B	3	3	3	5	5	5	5	5	3	5	3	2	3	5	4	5	3	4	2	2	2	4	4	4	3	2	3	4	3	3	3	2	4	4	4	5	4	4	4	4	2	1	1	1	1	1	1	1
1270	B	4	4	4	4	5	5	5	3	3	6	3	3	3	4	3	4	4	4	3	3	3	3	4	4	4	4	4	4	4	4	4	4	5	4	4	4	4	4	5	4	2	2	2	2	2	2	2	2
934	B	4	4	4	5	4	4	4	4	4	4	1	2	4	5	3	5	4	4	3	3	3	3	3	3	3	3	3	3	3	4	3	3	4	4	4	4	4	4	4	4	2	2	2	2	2	2	2	2
856	B	4	4	3	3	3	4	4	4	4	4	4	4	4	4	4	4	4	4	3	4	2	3	2	2	2	2	2	2	2	2	2	2	4	4	4	4	4	4	4	4	2	2	2	2	2	2	2	2
446	B	4	3	3	4	4	5	5	3	3	3	3	3	3	3	3	3	3	3	3	3	3	3	4	4	4	4	3	3	4	4	4	4	4	4	4	4	4	4	4	4	3	2	3	3	2	3	2	3
903	B	4	4	3	4	4	5	5	3	4	5	3	3	3	5	4	5	4	3	3	3	3	4	4	4	4	3	4	4	3	4	4	4	4	3	3	3	3	3	5	3	2	2	1	1	2	1	1	1
750	B	2	4	3	4	4	5	5	2	2	4	2	2	5	4	5	6	3	2	2	2	2	3	3	3	3	3	3	3	3	2	4	2	4	4	4	5	3	3	5	4	1	1	1	3	1	1	1	1
1630	B	1	2	1	5	2	7	7	1	1	2	1	1	1	2	6	7	2	1	3	3	3	3	3	3	3	3	3	3	3	3	3	3	3	3	5	5	4	3	5	3	2	1	2	2	2	2	2	2
562	B	4	4	4	4	4	4	4	4	1	4	1	1	3	6	4	4	4	4	3	3	3	5	4	4	4	3	4	4	3	3	3	3	4	4	4	4	4	4	4	4	2	2	2	2	2	2	2	2
1103	B	2	3	2	6	6	6	6	2	3	5	2	3	3	5	5	6	2	5	3	3	3	3	3	3	3	3	3	3	3	3	3	3	4	3	3	3	3	3	5	2	2	1	1	1	2	1	1	1
516	C	1	2	1	5	4	4	4	1	1	5	3	3	1	5	4	4	4	4	3	3	3	3	3	3	3	3	4	4	2	4	4	4	4	4	4	4	4	4	4	4	2	2	2	2	2	2	2	2
1773	C	2	2	2	4	6	6	6	2	2	5	2	2	2	4	4	6	3	2	2	2	3	4	3	4	4	2	2	4	4	4	4	2	4	5	5	3	4	4	5	4	2	0	0	0	0	0	0	0
1356	C	3	4	3	7	7	7	7	2	3	7	2	2	3	7	3	7	3	4	3	3	3	3	3	4	4	3	4	4	3	3	4	3	3	3	5	5	5	5	4	4	1	1	1	1	1	1	1	1
614	C	4	4	4	3	4	4	7	5	4	7	4	4	4	7	4	5	4	3	3	3	3	3	3	3	3	3	3	3	3	3	3	3	4	4	4	4	4	4	4	4	2	2	2	2	2	2	2	2
2037	C	2	4	4	4	5	5	5	4	3	4	3	2	3	5	4	6	4	3	3	3	3	3	3	3	3	3	3	3	3	3	3	3	4	4	3	3	2	2	5	4	1	1	1	1	2	1	1	1
730	C	1	1	1	7	7	7	4	4	2	4	1	1	2	4	4	4	4	4	2	2	2	4	4	4	4	4	4	4	2	2	4	2	4	4	4	4	4	4	4	4	1	0	0	0	0	0	0	0
1722	C	1	1	1	1	7	7	7	1	2	4	1	1	1	2	4	7	1	4	3	2	3	3	4	4	4	2	4	3	2	4	4	2	5	3	4	5	5	5	6	3	1	1	0	1	0	2	0	0
1553	C	2	2	2	4	6	6	6	1	2	5	1	1	2	6	5	6	3	4	3	3	3	3	4	3	3	3	3	3	3	4	3	3	2	3	3	3	2	2	4	3	2	2	1	1	2	1	2	1
1324	C	2	2	4	6	7	7	6	2	2	6	1	1	2	4	6	6	2	2	2	2	2	3	3	4	5	2	5	4	4	4	5	2	4	4	4	4	4	4	4	4	2	1	1	1	2	2	2	2
1212	C	1	3	1	7	7	7	7	2	1	4	1	1	1	5	4	7	4	4	2	2	2	5	4	4	3	1	5	5	2	5	5	1	7	4	4	2	1	1	7	1	0	0	0	0	0	0	0	0
1759	F	3	4	5	4	3	5	5	3	2	5	2	2	2	3	4	5	3	3	3	3	4	4	4	4	4	3	4	4	3	4	4	3	4	3	3	3	4	4	5	5	2	1	1	1	1	1	1	1
811	F	2	2	2	6	6	6	6	2	2	6	2	2	2	6	3	6	2	4	3	2	2	4	3	4	4	3	4	4	2	4	4	2	5	2	2	5	2	2	6	3	1	3	1	1	1	1	1	1
1474	F	3	3	3	5	5	5	5	3	2	6	2	2	3	6	5	6	3	3	2	2	3	4	4	4	3	2	3	3	3	3	3	2	4	3	4	4	2	3	5	4	2	2	1	1	2	1	1	1
1082	F	2	2	2	6	6	6	6	2	2	5	1	1	2	6	4	6	5	2	3	3	3	4	4	4	4	2	4	4	3	4	4	2	3	3	3	4	3	3	5	3	2	1	2	1	1	1	1	1
1498	H	3	2	2	6	6	6	6	4	4	4	2	2	4	6	4	6	2	2	2	2	2	4	5	5	3	3	4	4	2	4	4	2	4	4	4	4	4	4	4	4	2	2	2	1	1	1	1	1
740	I	3	5	6	4	4	5	5	4	4	6	3	3	4	5	3	5	2	5	4	4	4	3	3	3	3	4	3	3	4	4	3	4	6	6	6	6	6	6	2	6	3	3	3	2	3	3	2	3
1427	I	1	3	2	6	5	7	6	4	1	5	2	1	3	5	3	7	5	3	3	1	2	5	5	5	4	2	5	5	3	3	4	2	4	5	2	1	1	1	6	1	1	0	0	0	0	0	0	0
1433	I	2	2	3	4	6	7	7	2	2	6	1	1	2	6	3	7	5	3	3	3	3	4	4	4	4	3	5	4	3	4	4	3	5	2	3	6	5	6	6	3	1	1	1	2	0	0	2	0
1214	I	3	4	4	3	3	6	4	2	2	4	4	3	4	1	6	6	4	3	3	4	4	5	5	5	2	1	3	4	4	4	2	2	4	2	2	4	1	1	7	1	1	1	1	1	0	0	0	0
1588	I	3	3	4	4	6	6	4	2	2	7	2	2	3	6	6	2	4	2	2	2	1	4	4	4	3	2	4	3	2	2	4	2	5	2	2	4	2	2	5	2	0	1	2	0	3	1	0	0
1463	I	2	2	2	7	7	7	6	1	2	7	2	1	2	6	6	6	2	2	2	2	2	5	4	4	4	2	4	5	2	3	4	1	2	2	2	2	2	2	6	2	1	0	1	1	3	1	1	1
2317	J	3	3	2	5	5	7	7	2	1	6	2	2	2	7	6	6	7	6	2	2	4	4	4	5	4	2	4	4	2	3	4	2	6	6	6	6	2	2	6	3	2	0	0	0	0	0	0	0
1600	K	3	3	2	5	5	4	5	2	3	5	2	2	2	5	6	5	4	3	2	2	2	4	4	4	4	2	4	4	2	2	4	2	3	3	3	4	3	3	5	4	2	1	1	0	2	1	1	1
1093	K	4	4	4	4	4	4	4	4	4	4	4	4	4	4	4	4	4	4	3	3	3	3	3	3	3	3	3	3	3	3	3	3	4	4	4	4	4	4	4	4	2	2	2	2	2	2	2	2
633	M	2	2	2	6	6	6	6	2	2	2	1	2	2	2	2	2	2	1	2	3	2	2	2	3	2	2	2	2	2	2	2	2	3	2	3	5	2	2	6	2	1	1	1	1	1	0	1	1
1040	P	3	5	4	4	3	5	4	4	5	6	1	1	2	4	3	6	3	2	3	4	4	3	3	3	2	4	3	3	4	4	3	4	6	4	4	5	4	4	4	4	3	2	2	3	2	2	3	2
1557	P	1	4	2	6	6	6	6	2	2	5	1	1	3	6	4	6	4	3	3	4	3	3	3	4	3	3	3	4	2	5	3	4	4	4	3	2	2	2	4	2	0	0	0	0	0	0	0	0
1813	Q	1	1	2	4	6	6	6	2	2	5	2	2	2	6	6	6	2	2	3	2	3	4	4	4	4	2	4	4	3	3	3	3	3	3	3	3	2	2	5	2	3	1	2	1	2	1	1	1
2590	A	3	5	5	3	3	4	4	3	3	3	3	4	2	2	2	4	5	4	2	3	4	4	4	3	3	2	2	3	4	4	4	4	4	5	6	6	2	2	6	6	2	3	3	3	3	3	3	3
1417	A	1	1	1	7	7	2	7	1	1	7	1	1	1	6	1	3	5	1	4	2	3	4	4	4	4	1	5	5	1	3	5	2	5	1	3	5	1	1	6	1	3	0	0	1	0	0	0	0
722	A	2	3	6	5	5	6	6	2	2	5	2	1	2	5	3	6	3	2	2	2	4	4	4	4	4	2	4	4	4	5	4	4	5	3	5	6	5	5	5	5	2	0	2	2	3	2	2	2
1985	A	2	2	3	7	7	7	6	2	1	6	2	2	2	6	6	6	3	1	2	1	2	4	4	4	4	1	5	5	2	3	4	2	4	4	2	2	2	4	5	2	1	0	0	0	2	0	2	0
1294	A	5	3	3	4	4	4	5	4	4	5	3	1	4	5	5	5	3	2	3	2	3	4	4	4	4	3	4	4	3	3	4	4	3	3	5	5	5	5	5	5	2	2	2	2	2	2	1	1
774	A	1	1	1	4	6	6	6	2	1	4	1	1	1	6	4	7	2	1	3	2	3	4	4	4	4	2	4	4	4	4	4	2	6	5	4	4	4	4	6	4	1	1	1	1	1	1	1	1
598	A	2	2	5	2	2	2	5	3	2	5	2	2	2	2	2	5	2	2	3	3	3	3	3	3	3	3	3	3	3	3	3	3	7	7	7	7	7	7	7	1	4	4	4	4	4	4	4	4
1090	A	2	3	3	4	5	5	5	2	3	5	2	2	2	2	2	6	5	4	2	3	3	4	4	4	4	2	4	4	3	3	3	2	4	3	3	4	3	3	5	2	1	2	1	1	1	2	0	1
950	A	3	3	2	6	6	7	6	2	2	6	1	2	2	6	2	7	3	3	1	1	1	1	4	4	4	2	4	4	3	3	4	3	4	4	4	4	4	4	6	4	1	1	0	1	1	1	1	1
733	A	2	2	3	4	3	3	3	3	2	3	3	2	2	2	2	2	2	2	4	4	4	4	4	4	4	4	3	3	3	3	3	3	5	4	4	4	4	4	4	4	0	0	0	0	0	0	0	0
1326	A	3	4	2	5	3	7	5	1	1	5	2	2	1	5	3	6	5	4	3	2	3	3	4	3	3	3	4	4	3	3	4	3	4	3	2	2	3	2	6	5	1	0	0	0	2	1	0	0
1074	A	2	2	1	7	7	7	7	2	2	6	1	1	2	6	7	7	2	2	2	1	2	4	4	4	4	2	4	2	2	2	1	1	1	2	5	5	1	4	5	2	0	0	0	0	0	0	0	0
1810	A	3	3	2	7	6	7	7	2	3	6	2	2	2	6	6	6	2	3	2	3	3	3	4	4	4	2	4	4	3	3	4	3	4	4	4	4	2	2	5	4	2	2	1	1	2	1	1	1
855	A	3	3	2	6	6	6	6	2	2	6	2	2	2	4	5	5	3	2	3	2	3	4	4	4	3	2	4	4	3	3	3	3	2	2	2	2	2	2	5	2	1	1	0	1	0	0	0	0
1391	A	4	3	3	4	5	5	4	3	3	4	3	3	3	4	5	5	4	4	1	1	1	1	4	4	4	4	4	4	4	4	4	4	2	2	2	2	1	1	1	1	1	1	1	1	0	0	0	0
1583	A	3	3	3	5	5	5	5	3	3	5	3	3	3	3	3	5	3	5	3	3	3	4	4	4	4	4	4	4	3	4	4	3	3	3	5	5	5	5	5	5	2	2	2	2	2	2	2	2
1326	A	1	2	4	4	4	4	3	3	3	4	3	3	3	2	5	6	4	3	3	2	3	4	3	3	3	3	3	3	3	3	3	3	4	4	4	4	4	4	4	4	1	0	0	1	0	0	0	0
950	A	3	3	4	4	5	5	5	4	3	5	2	2	3	3	4	5	3	3	3	3	3	3	3	3	3	3	3	3	3	3	4	3	5	5	5	5	5	5	5	5	2	2	2	2	2	2	2	2
1414	A	2	3	3	4	5	5	5	2	2	3	2	2	3	3	5	6	3	3	3	2	3	4	3	4	4	2	4	4	3	3	4	2	4	4	4	4	4	4	4	4	2	2	2	2	2	2	2	2
666	A	2	4	4	6	6	6	4	3	2	5	3	2	3	4	4	5	4	4	2	2	3	3	2	4	4	2	4	4	3	3	3	2	5	2	4	5	4	3	5	2	2	1	1	1	2	1	1	1
528	A	1	1	1	7	7	7	7	1	1	1	1	1	1	7	7	7	7	7	1	1	1	1	5	5	5	5	5	5	5	5	5	5	7	7	7	7	7	7	7	7	0	0	0	0	0	0	0	0
1364	A	1	1	1	7	7	7	7	1	1	7	1	1	2	7	7	6	1	1	2	1	2	5	5	5	5	2	5	5	2	5	4	2	2	2	1	5	1	1	6	2	1	1	0	0	1	0	0	0
1118	A	4	3	3	6	5	7	6	3	3	5	2	2	4	5	3	6	3	3	2	2	2	4	4	4	4	3	4	4	3	3	3	3	5	4	3	3	2	2	5	4	1	1	1	0	0	0	0	0
525	A	1	3	3	3	3	3	7	1	2	7	2	3	1	1	7	7	2	1	1	3	4	4	4	4	4	4	5	5	5	4	3	3	6	6	2	6	2	1	4	5	0	0	0	0	0	0	0	0
1082	A	1	1	1	1	7	7	7	7	1	1	1	1	1	7	7	7	1	1	3	3	2	4	5	5	5	2	5	5	5	5	5	1	1	1	7	5	1	1	1	1	0	2	0	0	0	0	0	0
1523	A	1	2	1	6	6	6	7	2	2	6	1	1	2	5	4	7	6	5	3	1	2	4	4	4	4	2	4	4	4	3	5	2	3	2	1	4	1	1	6	2	3	0	0	0	4	2	1	1
625	A	5	5	2	6	6	6	6	2	2	6	2	2	2	6	3	6	2	2	2	2	3	4	4	4	4	2	4	4	2	2	4	4	3	2	5	5	3	3	6	3	1	1	1	1	1	1	1	1
952	A	1	2	5	7	7	7	4	2	1	4	1	1	1	4	4	6	4	4	2	2	3	4	5	4	4	3	4	4	3	4	4	3	4	4	4	4	4	4	4	4	2	2	2	2	2	2	2	2
1286	A	2	4	1	7	7	7	7	2	2	7	1	2	2	7	4	7	6	2	3	2	2	5	4	5	3	3	5	5	2	2	5	2	4	1	1	2	1	2	7	1	2	1	1	2	1	1	0	0
1638	A	1	1	1	1	7	7	7	1	2	7	1	1	1	6	2	6	2	2	2	2	2	4	4	4	4	2	4	4	2	3	4	2	3	2	2	2	2	2	5	2	1	3	1	1	1	1	1	1
808	A	1	2	6	7	6	6	7	2	2	4	2	2	2	7	3	6	5	5	3	3	3	3	4	4	4	2	4	4	3	4	4	2	5	5	3	5	3	3	4	4	2	1	1	1	0	0	0	0
1135	A	1	1	1	7	7	7	7	1	1	6	1	1	1	5	6	7	2	2	1	1	1	1	5	5	5	1	5	5	1	5	5	1	4	4	4	4	1	1	5	1	0	0	0	0	4	0	0	0
817	A	1	1	1	7	7	7	7	1	1	7	1	1	1	7	7	7	1	1	2	1	2	5	5	5	5	1	5	5	1	1	5	1	1	1	1	1	1	1	7	1	0	0	0	0	0	0	0	0
396	A	1	1	1	1	1	1	1	1	1	1	1	1	1	1	1	1	1	1	5	5	5	5	5	5	5	5	5	5	5	5	5	5	7	7	7	7	7	7	7	7	4	4	4	4	4	4	4	4
1475	A	1	1	1	7	7	7	7	1	1	7	1	1	1	7	3	7	3	1	3	1	3	5	5	5	5	2	4	5	3	5	5	2	6	2	2	2	1	1	6	1	0	0	0	0	2	1	2	2
1106	A	1	3	1	5	7	7	3	1	1	4	4	4	4	4	4	4	4	4	3	3	3	3	3	3	3	3	3	3	3	3	3	3	4	4	6	6	6	6	6	6	2	2	2	2	2	2	2	2
1525	A	1	1	1	7	7	7	7	1	1	7	1	1	1	7	1	7	7	1	3	1	3	3	5	5	5	1	5	3	1	3	1	1	7	7	7	7	1	1	1	1	2	0	0	2	0	2	2	2
365	A	4	3	3	3	3	3	3	4	3	3	3	4	3	4	4	3	4	3	3	4	4	3	3	4	3	3	3	3	4	3	3	4	4	4	5	4	4	5	4	4	2	3	2	2	2	2	2	3
825	A	4	4	3	4	3	3	4	4	4	5	4	4	4	4	4	4	4	4	3	3	3	2	3	2	2	3	3	2	3	3	3	3	4	4	4	4	4	4	4	4	2	2	2	1	2	2	2	2
519	B	3	2	2	5	5	5	6	2	2	6	1	1	1	5	5	5	3	5	3	3	3	3	3	3	3	3	3	3	3	3	2	4	4	4	4	4	4	4	4	4	1	2	1	1	2	2	2	2
1060	B	2	2	2	5	6	6	5	2	2	5	3	3	3	4	5	5	3	2	2	2	2	4	4	4	4	2	4	4	3	3	3	3	4	4	4	4	4	4	4	4	2	2	2	2	2	2	2	2
2797	B	3	3	4	5	5	6	6	1	4	6	3	3	3	5	4	6	4	4	3	2	3	2	3	4	4	2	3	4	3	3	4	2	4	4	4	4	4	4	4	4	2	1	1	1	1	1	1	1
2181	B	4	5	3	4	5	6	4	3	3	4	3	3	3	3	3	3	5	4	4	4	3	3	3	3	2	3	3	3	3	3	3	3	3	3	5	5	4	4	4	3	1	0	0	2	1	1	1	1
1631	B	3	6	7	7	7	7	7	6	7	5	6	6	1	7	7	7	1	1	3	2	3	4	4	4	4	2	3	3	3	3	3	3	5	5	3	5	4	3	5	5	1	3	3	2	2	2	1	2
590	B	1	1	1	3	1	1	3	2	2	2	2	2	2	4	4	5	3	3	3	3	3	3	3	3	3	3	3	3	3	3	3	3	4	4	4	4	4	4	4	4	2	2	2	2	2	2	2	2
1190	B	1	1	1	7	7	7	6	2	1	7	2	2	1	3	2	6	3	2	2	2	2	2	4	4	4	2	4	4	2	2	4	2	4	4	4	5	2	4	4	4	2	1	1	1	1	1	1	1
1771	B	3	3	3	6	6	6	6	3	3	5	3	3	3	5	3	5	3	3	4	4	4	3	3	3	3	3	3	3	3	3	3	2	3	2	6	6	4	5	6	4	2	2	2	2	3	2	2	2
733	B	1	1	1	7	7	7	7	7	1	1	1	1	1	7	1	7	1	1	4	4	2	5	4	4	4	2	4	4	2	4	4	4	3	3	2	2	2	4	6	5	2	1	1	1	2	2	2	2
588	B	2	4	4	7	6	6	7	2	3	4	2	2	2	4	5	5	2	2	2	2	2	4	4	4	4	2	4	4	2	3	3	3	4	3	3	3	3	3	4	3	3	1	3	1	2	2	2	2
1498	B	2	3	4	6	6	6	7	1	2	6	1	2	2	2	3	7	3	3	2	2	4	4	3	3	4	2	3	3	2	3	4	2	5	6	6	6	2	4	6	4	1	1	1	1	2	2	2	1
961	B	2	3	4	6	7	5	6	2	2	6	2	1	1	2	4	3	5	3	3	3	3	3	4	5	4	2	4	4	5	4	4	4	4	4	4	4	4	4	4	4	2	2	2	2	2	2	2	2
1448	B	2	2	3	7	7	7	7	1	2	7	1	1	1	5	5	7	2	3	2	2	2	4	4	4	4	3	4	4	3	3	4	5	3	3	2	3	3	3	5	3	2	2	2	1	1	1	2	1
1084	B	2	2	1	6	7	7	6	2	2	7	1	1	2	7	3	7	6	4	3	1	3	3	3	3	4	3	5	5	3	3	3	3	4	4	5	6	1	1	4	4	2	0	0	0	0	0	0	0
1956	B	3	3	3	3	3	2	3	3	2	2	4	3	4	3	5	5	3	4	4	4	4	3	3	3	3	2	2	3	4	3	3	2	6	5	6	6	6	6	4	6	2	3	3	4	3	3	3	3
2157	B	1	2	2	7	7	7	7	2	1	6	1	1	1	5	6	7	3	2	2	2	3	5	5	5	5	5	4	4	2	4	5	3	2	2	1	4	2	4	5	1	1	0	0	0	4	0	0	0
1188	B	2	2	2	5	5	6	6	2	2	3	4	3	3	5	3	5	5	3	3	3	3	3	3	3	3	3	3	3	3	3	3	3	5	4	6	6	5	5	5	5	3	3	3	3	3	3	2	2
1283	B	3	4	4	5	4	5	4	4	4	5	1	1	2	4	4	5	4	4	3	3	3	3	3	3	3	3	3	3	3	3	3	3	4	4	4	5	4	4	5	4	2	2	2	2	2	2	2	2
1665	B	5	4	2	5	4	4	4	4	4	4	5	4	5	5	5	4	4	4	4	4	4	3	3	3	2	3	3	3	3	4	3	4	4	4	2	4	5	5	5	5	0	0	0	0	0	0	0	0
523	B	2	2	2	4	3	5	5	5	4	4	3	3	2	2	2	5	2	3	3	3	3	3	4	4	4	4	4	4	4	4	4	4	5	5	5	5	5	5	5	5	3	3	2	2	2	2	2	3
736	B	5	4	4	5	2	2	2	2	3	3	3	3	3	3	3	3	3	3	2	2	2	2	4	4	4	2	4	4	2	3	4	2	4	4	4	4	2	2	6	2	2	2	2	2	2	2	2	2
982	B	2	3	2	5	5	5	6	3	2	5	2	2	2	6	4	7	4	3	3	2	2	4	4	4	4	4	4	4	3	4	4	3	5	4	5	5	4	4	5	4	2	2	2	2	2	2	2	2
671	B	5	4	3	4	5	5	3	3	3	4	3	3	3	5	4	5	3	3	3	2	3	3	4	3	3	3	4	3	3	4	3	3	5	5	5	4	4	5	5	5	2	2	1	2	2	1	1	2
1437	B	1	1	1	6	7	7	7	1	1	7	1	2	2	6	5	7	3	2	3	2	3	4	5	5	4	3	5	5	3	4	5	2	5	1	1	2	1	1	7	1	3	1	1	0	2	1	1	3
675	B	4	4	3	3	3	4	5	4	4	5	3	3	3	5	4	6	4	4	4	4	5	3	2	2	2	3	2	2	3	4	2	3	4	4	4	4	4	4	4	4	2	2	2	2	2	2	2	2
740	B	2	2	2	6	6	6	6	2	2	4	2	2	2	6	6	6	2	2	1	1	1	1	3	3	3	3	3	3	3	3	3	3	1	1	6	6	4	4	6	1	2	2	2	2	2	2	2	2
1012	B	4	4	4	4	4	4	4	4	4	4	4	3	2	4	4	6	3	2	3	3	3	3	3	3	3	3	3	3	3	3	3	3	4	4	4	4	4	3	6	4	2	2	2	2	2	2	2	2
1182	B	3	3	3	3	3	3	3	3	3	3	3	3	3	3	3	3	3	3	3	3	3	3	3	4	3	3	3	3	3	3	3	3	4	4	4	4	2	2	2	2	0	0	0	0	2	1	1	1
857	B	4	3	5	5	4	5	4	3	3	3	4	3	3	3	3	3	4	4	3	3	3	3	4	4	4	4	4	4	4	4	4	4	6	5	4	5	4	4	5	5	3	2	2	2	2	3	2	2
2125	B	3	3	4	6	6	7	5	2	2	2	2	2	3	3	3	3	3	3	3	3	3	3	4	4	4	4	3	3	3	3	3	3	4	4	4	4	4	4	4	4	2	2	2	2	2	2	2	2
2087	B	5	6	6	4	4	3	4	4	5	5	4	4	5	4	4	5	4	4	3	3	3	3	3	3	3	4	3	3	3	4	3	3	5	4	3	5	4	5	4	5	2	2	2	2	2	2	2	2
1075	B	2	4	4	5	5	7	5	3	3	6	2	2	2	7	3	6	3	3	3	2	2	4	3	4	4	3	4	3	3	3	4	2	4	4	4	4	4	4	4	4	3	2	1	1	1	1	1	1
1054	B	2	3	3	4	3	3	4	2	2	2	3	3	3	3	6	6	4	2	3	2	3	3	4	4	4	3	4	4	3	3	4	3	4	3	2	3	4	4	5	3	2	1	1	1	1	1	1	1
888	B	2	4	3	5	4	5	5	2	3	5	3	2	2	5	5	6	3	3	3	2	3	4	4	4	4	3	4	4	3	3	4	2	4	3	3	5	3	3	6	3	1	2	1	1	1	1	1	1
733	B	1	1	1	7	7	7	7	1	1	1	1	1	1	7	7	7	1	1	1	1	1	1	5	5	5	1	1	1	1	1	5	1	1	1	1	1	1	1	7	1	0	0	0	0	0	0	0	0
1577	B	6	1	3	3	6	6	6	3	3	7	2	2	2	4	3	7	2	4	3	5	5	4	4	4	4	4	3	4	4	4	4	5	5	5	5	5	5	2	5	5	4	3	2	0	3	0	0	0
1469	B	1	1	1	7	7	7	7	1	1	4	1	1	3	7	7	7	6	2	2	1	3	2	2	5	5	3	3	2	3	5	5	3	4	1	1	1	1	1	7	1	1	2	2	0	2	0	1	0
1060	B	2	2	1	6	6	7	7	1	2	7	1	1	1	6	7	7	2	3	2	2	2	5	5	5	4	2	5	5	2	3	5	2	2	1	2	5	1	4	7	1	2	1	0	0	2	1	0	0
844	B	3	3	3	3	4	4	4	4	4	4	4	4	4	4	4	4	4	4	3	3	3	3	3	3	3	3	3	3	3	3	3	3	4	4	4	4	4	4	4	4	2	2	2	2	2	2	2	2
582	B	1	1	1	1	1	7	7	1	1	1	1	1	1	1	4	6	1	1	5	5	5	4	4	4	4	4	4	4	4	4	4	4	7	7	7	7	1	1	1	1	4	0	0	0	0	0	0	0
762	B	3	4	2	6	6	6	6	3	2	4	4	4	4	6	5	6	5	4	3	3	3	4	4	4	3	3	4	4	3	3	4	3	4	3	2	5	5	4	7	5	1	1	0	1	3	1	1	0
305	B	4	4	4	6	6	6	6	6	4	4	4	4	4	4	4	4	4	4	5	4	4	4	4	4	4	4	4	4	4	4	4	4	4	4	4	4	4	4	4	4	2	2	2	2	2	2	2	2
2475	B	3	2	7	7	7	7	7	1	1	7	1	1	1	7	7	7	3	1	2	2	2	4	4	4	4	2	4	4	2	4	4	2	4	1	4	6	2	2	6	4	0	0	0	0	0	0	0	0
993	B	2	2	2	6	6	6	6	2	2	2	2	2	2	6	6	6	3	2	2	2	2	2	4	4	4	4	4	4	4	4	4	4	3	3	3	3	3	3	5	5	2	1	1	1	1	1	1	1
1438	B	1	1	3	4	4	4	5	3	3	2	3	3	2	5	5	6	2	2	2	2	2	2	4	4	4	2	4	4	4	4	4	2	4	4	4	4	2	2	6	2	1	0	1	1	1	1	2	2
1486	B	4	3	4	5	5	5	5	4	4	3	3	3	3	4	5	4	4	4	3	3	3	3	4	4	4	3	4	4	3	3	3	3	4	4	4	4	4	4	4	4	3	2	2	2	2	2	2	2
996	B	3	3	3	3	3	5	3	3	3	5	3	3	3	3	3	5	3	3	3	3	3	3	3	3	3	3	3	3	3	3	3	3	4	4	4	5	4	4	4	4	2	2	2	2	2	2	2	2
2748	B	1	1	1	7	7	7	7	1	1	7	1	1	1	7	7	7	1	1	3	2	2	2	5	5	5	1	5	5	2	3	4	2	4	3	4	3	2	2	6	3	2	0	1	1	1	0	0	0
826	B	2	3	1	4	3	4	4	3	4	4	2	2	2	2	2	4	3	3	3	3	3	3	3	3	3	3	3	3	3	3	3	3	5	5	5	4	4	4	4	4	2	2	2	2	2	2	2	2
465	B	1	4	4	4	4	4	5	3	5	3	4	4	3	4	4	3	4	5	2	2	2	2	2	3	4	3	3	4	4	4	3	4	2	2	2	2	2	2	2	2	1	1	1	1	1	1	1	1
1529	C	2	2	1	6	6	6	5	2	3	5	1	1	1	6	3	7	3	2	3	3	3	3	3	4	3	3	3	3	3	3	3	3	4	3	4	4	4	4	4	4	2	3	2	2	2	2	2	2
411	C	3	3	4	6	6	6	6	4	3	6	1	1	1	5	5	7	5	3	2	2	2	2	4	4	4	4	4	4	4	4	4	4	5	5	5	5	5	5	5	5	2	2	2	2	2	2	2	2
1041	C	1	1	1	7	1	7	7	1	1	7	1	1	1	7	1	7	1	1	5	3	3	5	3	5	5	3	5	5	3	3	3	3	4	2	2	2	4	4	7	7	2	2	2	1	1	2	1	1
1270	C	3	3	3	4	4	4	5	3	3	3	3	3	3	5	4	5	5	4	2	2	2	2	4	4	4	4	4	4	3	3	3	3	3	3	3	3	3	3	5	3	1	1	1	1	1	1	1	1
2879	C	2	2	2	6	6	6	6	2	2	6	2	2	2	6	6	6	3	3	2	2	2	4	4	4	4	2	4	4	2	4	4	2	6	6	6	6	6	6	4	5	1	1	1	1	3	1	3	1
1822	F	4	5	3	6	5	6	6	2	2	4	4	3	3	6	3	6	4	4	3	2	3	3	4	4	4	3	3	3	4	4	3	3	4	4	5	5	5	4	4	4	3	2	2	3	0	0	2	0
742	G	2	2	2	7	7	7	7	1	2	7	1	1	4	7	7	7	2	1	3	3	3	4	4	4	4	2	4	4	2	3	4	2	1	1	1	1	1	1	7	1	0	0	0	0	0	0	0	0
745	L	2	2	2	5	4	4	5	2	3	4	2	2	2	6	4	6	2	2	4	4	4	3	3	3	3	3	3	3	3	4	3	4	4	4	4	4	4	4	4	4	3	3	3	3	2	3	3	3
499	A	4	3	3	5	6	5	5	2	4	3	2	3	4	4	3	5	4	5	3	3	3	3	3	3	3	3	3	3	3	3	3	3	3	4	4	4	3	4	4	5	2	2	2	2	2	2	2	2
848	A	1	1	1	1	1	7	7	1	1	6	1	1	1	6	7	7	2	2	2	2	3	4	4	4	4	1	4	4	3	3	4	2	4	2	2	2	1	1	7	1	0	0	0	0	0	0	0	0
1257	A	1	2	2	6	6	6	7	2	2	6	2	2	2	6	6	7	5	2	2	2	2	2	2	5	4	2	4	4	2	3	4	1	1	1	1	2	2	1	7	2	1	0	0	0	1	0	1	0
742	A	2	4	2	4	3	3	6	4	3	3	3	3	3	1	5	4	2	4	2	3	4	3	3	3	3	3	3	3	3	3	3	3	5	4	4	4	4	4	4	4	1	4	2	4	1	1	1	1
943	A	5	3	4	3	4	6	4	3	4	5	3	3	3	4	3	5	4	4	2	2	3	3	2	3	4	2	4	4	3	3	3	2	4	4	5	5	5	5	4	5	2	2	1	2	2	1	1	2
876	A	3	3	3	6	6	6	4	4	3	7	1	2	3	4	3	6	4	4	2	2	3	4	3	4	4	3	3	4	3	4	3	3	5	3	5	5	5	5	5	4	2	1	1	1	1	1	1	1
1067	A	3	3	4	5	5	5	4	3	2	6	3	3	4	3	4	3	4	3	3	3	3	3	3	3	3	2	3	3	4	3	4	3	4	5	4	5	4	4	4	4	2	2	2	2	2	2	2	2
1691	A	2	3	2	7	7	7	7	3	2	7	1	4	3	5	6	5	3	2	2	1	2	3	2	5	3	1	3	5	2	3	4	1	1	1	7	1	1	1	1	1	1	0	0	0	0	0	0	0
1157	A	1	2	4	6	6	4	4	2	2	7	1	3	2	4	4	6	2	2	2	2	2	4	3	3	3	3	3	3	3	3	3	3	4	4	4	4	4	4	4	4	2	2	2	2	2	2	2	2
753	A	3	3	3	5	5	3	5	3	3	3	2	3	3	5	3	5	3	3	3	3	3	3	3	3	3	3	3	3	3	3	3	3	4	4	4	4	4	4	4	4	2	2	2	2	2	2	2	2
651	A	5	6	5	3	2	5	2	5	3	5	4	4	3	3	3	5	5	4	3	3	4	3	3	2	2	3	3	3	5	5	5	5	4	4	6	6	4	5	6	6	2	4	0	2	0	0	0	0
938	A	4	3	2	3	5	5	6	2	3	5	2	2	2	4	3	5	2	2	3	3	4	3	3	4	3	3	4	3	3	4	2	3	4	3	3	5	5	4	5	3	2	3	2	3	2	2	2	2
1479	A	2	1	2	4	4	3	6	4	3	6	2	2	2	6	4	4	5	2	5	4	4	4	4	4	4	2	4	4	4	5	2	3	4	1	4	4	1	1	7	1	0	0	2	3	3	1	0	0
2472	A	2	2	2	2	6	6	6	2	2	2	2	2	2	6	6	6	2	2	2	2	2	4	4	4	4	2	4	4	2	2	4	2	6	2	2	2	2	2	6	2	0	0	0	1	0	0	0	0
865	A	1	1	1	7	7	7	7	1	1	7	1	1	1	7	7	7	2	1	1	1	2	5	5	5	5	1	5	5	1	4	4	1	4	2	2	4	1	1	6	1	0	4	0	0	0	0	0	0
1352	A	4	5	1	6	4	6	6	4	3	6	1	1	3	6	5	6	4	4	4	3	3	2	4	4	4	2	4	4	3	3	4	2	4	4	2	4	5	3	5	3	2	1	0	1	1	0	0	0
1433	A	1	1	1	7	7	7	7	1	1	6	2	2	2	7	3	7	3	2	3	2	2	4	4	4	4	2	4	4	2	4	4	2	5	3	6	2	1	2	6	2	1	0	0	0	3	1	2	0
1302	A	2	2	2	7	7	7	7	2	2	2	1	2	2	6	6	6	2	2	2	2	2	4	4	4	3	2	4	4	2	3	4	2	2	4	4	4	4	3	5	4	0	0	0	0	0	2	0	0
646	A	1	1	1	7	7	7	7	1	1	1	1	1	1	7	7	7	1	7	1	1	1	5	5	5	5	1	5	5	1	1	5	1	1	1	1	1	1	1	1	1	0	0	0	0	0	0	0	0
706	A	3	3	3	3	4	4	4	4	5	6	4	3	5	5	5	5	4	3	4	2	4	3	3	4	2	3	4	2	4	3	4	4	6	6	6	6	6	6	6	6	3	3	3	3	3	3	3	3
875	A	3	4	3	5	5	3	4	3	3	6	3	3	3	5	3	5	5	4	3	3	3	3	4	3	3	3	3	3	3	3	3	3	4	4	4	4	4	4	4	4	2	2	2	2	2	2	2	2
742	A	3	3	2	3	4	5	5	3	3	3	2	2	2	3	4	5	4	5	4	4	4	3	3	3	3	3	4	3	3	3	3	3	4	3	3	4	4	4	5	4	1	1	1	1	1	1	1	1
467	A	3	3	3	6	3	3	6	3	2	3	3	3	3	3	3	3	3	3	3	3	3	3	3	3	3	3	3	3	3	3	3	3	4	4	5	4	4	4	4	4	3	3	3	3	2	2	2	2
2067	A	3	2	2	5	6	6	5	3	3	6	2	2	2	5	3	6	4	3	2	2	2	4	4	4	4	4	4	4	2	3	3	2	5	5	5	5	4	5	5	5	2	0	1	0	0	0	0	0
1568	A	4	4	4	6	6	7	5	4	3	7	1	1	3	4	2	7	4	4	3	3	3	3	3	3	3	3	3	3	3	3	3	3	6	4	3	5	3	4	5	4	2	1	2	2	1	1	0	0
464	A	3	2	2	4	4	4	4	4	2	6	2	1	1	1	1	7	5	5	4	4	4	4	4	4	4	4	4	4	4	4	4	4	5	5	5	5	5	5	5	5	3	3	3	3	3	3	3	3
706	A	2	3	2	6	6	6	2	2	2	7	2	3	2	6	3	5	5	5	2	2	2	4	4	4	4	2	4	4	2	3	3	3	4	4	4	4	4	4	4	4	0	0	0	0	0	0	0	0
711	A	5	5	3	4	4	4	4	4	4	6	2	3	3	4	4	4	4	4	3	3	3	3	2	3	4	2	3	4	3	3	4	3	5	3	4	5	3	4	3	4	2	2	2	2	3	2	2	2
1028	A	3	5	5	5	3	4	4	4	3	5	3	3	3	3	2	5	6	6	3	3	3	2	3	2	3	3	2	3	4	4	3	3	7	4	4	4	5	5	3	4	2	1	1	1	1	0	0	0
538	A	3	5	3	4	2	6	6	4	3	5	3	3	3	4	3	5	4	4	1	1	4	3	2	4	4	4	4	4	3	4	4	3	4	4	4	4	2	2	4	3	2	2	2	2	2	2	2	2
1295	A	1	2	4	5	6	6	6	2	2	6	2	2	2	5	6	6	6	2	4	4	3	3	4	4	4	2	3	4	3	4	4	2	4	5	4	5	4	5	4	3	2	3	2	3	2	2	1	1
915	A	1	1	1	7	7	7	7	1	1	1	1	1	1	7	1	7	1	1	1	1	1	1	5	5	5	1	5	5	1	1	5	1	1	1	1	1	1	1	7	1	0	4	0	0	0	0	0	0
400	A	4	3	3	4	3	5	4	4	4	4	3	4	3	5	4	5	4	4	3	3	3	3	3	3	3	3	3	3	3	3	3	3	4	4	4	4	4	4	4	4	2	2	2	2	2	2	2	2
832	A	1	1	1	7	7	7	7	1	1	7	1	1	1	7	7	7	7	7	2	2	3	3	5	5	5	5	3	3	1	4	4	3	2	2	2	2	2	2	2	2	2	0	0	0	0	0	0	0
673	A	2	2	2	2	6	5	6	2	2	2	2	2	2	2	4	3	4	4	3	3	3	4	4	4	4	3	3	3	3	3	3	3	3	4	4	4	2	3	6	2	1	1	0	2	1	1	1	2
958	A	3	3	3	6	4	5	7	3	3	6	2	3	3	6	5	5	4	3	2	2	3	4	4	4	3	3	3	3	3	3	3	3	4	4	4	3	3	3	4	5	2	2	1	0	2	2	1	2
1103	A	3	2	4	5	4	6	7	1	1	7	3	3	3	7	3	7	5	2	3	2	3	4	3	3	4	3	4	4	4	3	3	4	4	5	5	5	5	4	4	3	2	1	1	2	1	1	1	1
450	A	4	4	4	4	4	4	4	4	4	4	4	4	4	4	4	4	4	4	3	3	3	3	3	3	3	3	3	3	3	3	3	3	4	4	4	4	4	4	4	4	2	2	2	2	2	2	2	2
537	A	1	1	1	7	7	7	7	1	1	1	1	1	1	7	5	1	1	1	1	1	1	1	5	5	5	5	5	5	1	1	5	1	4	4	4	4	4	5	5	5	1	3	0	0	0	0	0	0
1645	A	2	2	3	6	6	6	5	2	2	4	2	2	3	4	3	6	2	2	3	2	4	3	3	3	3	3	3	3	3	3	3	3	4	4	5	5	3	3	5	5	1	3	1	2	1	1	1	1
812	A	4	4	5	4	6	7	6	2	2	2	1	2	2	7	3	7	6	3	3	2	3	3	3	3	3	3	3	4	3	4	4	3	3	3	4	3	3	3	3	3	2	2	2	2	2	2	2	2
2530	A	3	3	4	3	3	3	4	4	3	5	3	3	3	3	3	5	3	4	3	3	3	3	3	3	3	3	3	3	3	3	3	3	5	5	5	5	4	4	4	5	2	3	2	2	2	2	1	1
1285	A	3	3	4	4	4	4	4	4	4	6	3	3	3	4	4	5	4	4	2	3	4	3	3	3	3	3	3	3	3	3	3	3	4	4	4	4	3	4	4	4	1	3	1	3	3	1	1	1
1457	A	4	4	5	5	5	6	6	4	2	5	2	2	3	3	4	6	4	4	2	3	3	3	3	3	3	3	3	3	3	3	3	3	5	2	5	6	4	4	4	5	2	1	1	1	3	2	0	2
723	A	1	2	1	6	7	7	7	1	2	4	1	1	1	5	4	7	5	3	3	2	3	4	4	4	3	3	4	4	4	4	4	3	4	4	4	5	4	4	4	4	2	2	2	2	2	2	2	2
769	A	3	3	3	6	6	6	6	2	2	5	2	2	2	2	6	5	5	2	3	2	2	4	4	4	4	1	4	4	5	3	2	2	2	2	2	2	2	2	6	3	1	1	1	1	1	1	1	1
657	A	1	1	1	1	1	1	1	1	1	1	1	1	1	1	1	1	1	1	1	1	3	1	3	3	3	3	5	5	4	4	3	3	4	4	4	4	4	4	4	4	0	0	0	0	0	0	0	0
1894	A	6	5	5	6	5	2	6	2	3	6	1	1	4	6	3	4	5	3	3	3	4	3	3	3	2	4	3	4	3	2	5	2	6	2	6	7	4	5	7	6	2	3	2	3	2	2	1	1
1643	A	5	2	6	6	6	6	7	1	2	5	1	2	2	5	5	5	3	2	2	1	2	3	3	5	4	2	2	4	2	3	5	1	2	2	3	4	2	2	6	2	0	0	0	0	0	0	0	0
1667	A	1	1	1	7	7	7	7	7	1	1	1	1	1	7	6	7	1	1	2	2	3	4	5	5	5	1	5	5	3	3	3	3	7	7	7	7	1	1	4	1	4	1	1	1	1	1	1	1
1234	A	3	5	3	5	6	6	6	3	2	5	1	1	3	5	3	2	4	3	3	2	3	3	4	4	4	3	4	4	3	3	3	2	3	2	3	6	5	5	5	5	1	4	1	2	1	1	1	1
1066	B	2	2	2	6	2	6	6	2	5	5	2	2	2	5	3	6	2	2	3	2	3	4	4	4	4	2	4	4	2	4	4	2	5	2	5	3	4	4	4	5	2	2	2	2	2	2	2	2
1996	B	3	3	4	4	4	4	4	4	4	4	4	4	4	4	4	3	4	4	3	3	2	3	3	3	3	2	2	2	2	3	2	3	4	4	4	6	4	4	4	5	3	1	1	3	2	1	1	1
1680	B	3	5	2	5	7	4	5	1	1	4	3	3	3	4	6	7	4	1	3	2	3	4	5	5	4	2	5	5	3	3	5	3	6	4	5	6	4	3	4	3	1	1	1	2	1	1	1	1
2013	B	1	2	3	4	3	6	4	4	4	5	1	2	2	5	3	7	4	3	3	3	3	3	3	3	3	3	3	3	3	3	3	3	4	2	4	5	2	5	3	2	3	3	3	1	1	1	2	1
2125	B	4	4	6	4	4	7	6	1	1	5	2	3	2	7	5	7	5	4	3	2	3	4	4	4	4	3	4	4	3	3	3	3	4	3	3	4	2	2	4	2	3	3	2	2	1	1	1	1
548	B	1	2	2	2	2	4	7	4	3	4	1	1	3	3	4	3	3	3	2	2	2	2	3	3	3	3	3	3	3	3	3	3	4	4	4	4	4	4	4	4	2	2	2	2	2	2	2	2
1706	B	2	3	3	4	3	4	5	4	5	3	2	2	2	3	3	5	4	3	3	3	3	3	4	4	3	3	3	3	4	3	3	3	5	5	5	5	5	5	5	6	2	1	2	1	1	1	1	1
735	B	4	4	3	4	4	4	4	4	4	4	4	4	4	4	4	4	4	4	3	3	3	3	3	3	3	3	3	3	3	3	3	3	4	4	4	4	4	4	4	4	2	2	2	2	2	2	2	2
1715	D	1	1	1	7	7	7	7	1	2	1	1	1	2	7	6	6	2	2	1	1	1	2	3	4	3	2	5	3	2	3	4	2	4	2	2	2	2	2	6	2	0	0	0	0	0	0	4	0
1097	F	2	3	4	6	6	4	5	4	3	7	2	2	3	4	2	5	3	5	4	3	3	3	3	3	3	2	3	3	4	4	3	3	4	3	2	2	4	3	6	6	1	1	1	2	3	1	0	0
1574	F	4	3	4	5	6	4	5	3	3	5	3	3	3	3	4	4	3	3	3	2	3	3	3	3	3	2	4	3	4	4	4	2	5	3	3	6	2	2	5	3	2	1	1	1	1	0	0	0
1815	G	2	5	3	7	6	4	6	2	2	4	1	1	1	1	2	5	4	1	3	3	3	3	3	3	4	2	3	3	3	3	4	3	4	4	7	6	1	5	6	5	2	2	1	2	1	1	1	1
1328	G	2	3	3	4	4	6	2	3	2	4	2	2	2	4	4	6	2	2	2	2	2	3	3	4	3	2	3	3	3	4	4	3	4	2	5	5	4	3	5	4	1	3	1	1	1	1	1	1
883	H	1	1	1	1	7	7	7	1	1	1	1	1	1	7	7	7	1	1	1	1	1	5	5	5	5	1	5	5	1	5	5	5	4	5	4	4	1	7	7	2	0	0	0	0	4	0	0	0
1428	I	2	2	3	6	4	5	5	2	3	6	1	2	3	6	5	5	3	4	2	2	3	3	3	4	3	2	3	4	2	3	3	5	5	5	4	3	3	2	6	3	3	1	1	1	1	1	1	1
648	I	2	2	2	6	6	6	6	1	1	4	1	1	1	7	7	7	3	3	2	2	3	4	4	4	4	2	4	4	2	2	4	2	2	2	2	4	2	2	4	2	1	1	1	1	1	1	1	0
790	I	3	5	2	5	6	7	7	2	2	5	1	2	2	6	3	7	5	2	3	3	3	3	3	4	4	3	3	4	3	4	4	2	4	4	5	5	5	5	5	3	2	3	2	2	2	2	2	2
1927	I	1	1	1	7	7	7	7	1	1	7	1	1	1	7	1	7	4	1	1	1	1	5	5	5	5	1	5	5	1	1	5	1	5	1	1	1	1	1	7	1	0	0	0	0	0	0	0	0
954	I	4	6	6	3	3	7	1	6	4	2	4	3	3	3	5	6	1	2	4	4	4	2	2	2	1	2	3	3	3	2	2	2	4	2	2	2	2	1	3	1	2	1	0	3	3	1	1	0
933	K	2	2	2	2	7	7	7	6	1	1	1	2	1	2	3	7	6	2	2	1	1	4	5	4	4	4	4	3	2	3	4	2	1	1	1	2	1	1	1	2	1	0	0	0	1	0	0	0
1762	K	2	5	2	6	6	6	7	2	3	6	2	2	4	5	4	6	4	2	3	3	4	3	4	4	3	3	5	5	3	5	4	3	6	6	6	6	4	5	4	5	2	2	2	3	2	2	1	0
775	L	4	4	4	4	4	4	4	4	4	4	4	4	4	4	4	4	5	5	4	4	4	4	4	2	2	2	2	2	2	2	2	2	7	7	7	7	7	7	7	7	3	4	4	4	4	4	4	4
1761	L	4	4	3	6	6	7	6	3	4	6	3	4	5	3	4	5	4	3	3	1	3	4	3	3	3	3	3	4	3	3	4	2	2	2	4	5	3	5	4	3	1	2	1	0	0	0	0	0
2007	L	3	4	3	4	3	4	5	3	3	4	3	3	3	3	4	5	3	3	4	3	3	3	3	3	3	3	3	3	3	3	3	3	4	4	4	4	4	4	4	4	1	2	2	2	2	2	2	2
1352	L	2	2	2	7	7	7	7	1	1	7	1	3	1	7	4	7	3	2	3	2	3	4	4	4	4	2	4	4	3	3	4	2	2	2	2	4	4	4	6	4	2	1	1	1	4	1	0	1
2352	L	1	5	4	4	4	5	5	3	4	5	3	3	3	3	3	4	5	3	3	3	3	3	3	3	3	3	3	3	3	3	3	3	4	4	4	4	4	4	4	4	3	3	3	3	3	3	3	3
1807	L	4	3	4	4	3	4	4	5	3	6	5	3	4	3	4	6	3	3	4	4	4	3	3	3	3	2	3	3	3	3	3	4	4	4	5	4	3	3	5	4	2	2	2	1	2	2	2	1
942	L	1	2	4	5	6	6	6	2	3	4	2	2	2	6	4	6	5	2	2	2	3	4	4	4	3	3	4	4	3	3	4	3	4	4	4	4	4	4	5	4	2	2	2	1	2	1	1	1
831	L	4	4	3	5	5	5	6	3	5	5	1	1	5	6	4	5	3	3	4	4	4	3	3	3	3	3	3	3	3	3	3	3	5	3	3	5	5	5	5	5	3	4	3	3	3	3	3	3
990	L	3	4	3	2	2	3	5	3	3	4	3	3	3	4	5	5	5	5	3	3	3	3	3	3	3	3	3	3	3	3	3	3	5	5	5	5	5	5	5	5	2	4	4	4	4	4	4	4
1566	M	2	3	2	7	7	6	5	2	2	6	1	3	4	4	3	6	5	3	2	2	2	3	3	4	3	2	4	4	3	4	3	2	5	2	2	3	2	2	6	3	2	1	0	1	0	0	0	0
1110	M	2	2	2	6	5	4	6	2	2	3	3	2	1	5	6	6	6	2	3	1	3	4	4	4	4	2	4	4	3	4	4	1	1	2	2	2	2	2	7	2	3	0	0	0	0	0	3	0
1931	O	3	4	2	4	6	4	6	3	3	6	1	1	2	6	4	6	1	1	3	3	4	3	3	4	3	4	3	3	3	5	4	3	4	5	3	6	4	3	6	5	1	3	2	2	2	1	0	0
1518	O	5	3	3	5	6	5	6	2	5	6	2	1	3	4	5	5	5	3	2	2	3	4	4	4	4	3	4	4	2	3	4	2	4	3	3	5	3	4	5	3	1	1	2	1	1	1	0	0
1130	O	5	4	4	3	3	4	3	4	4	5	2	1	1	5	5	4	2	1	4	3	4	3	3	3	2	4	3	3	4	4	3	4	4	4	5	5	5	5	5	5	2	3	2	2	2	2	2	2
516	Q	1	2	3	6	6	7	6	2	2	5	1	1	2	1	4	1	4	3	2	1	2	5	5	5	5	2	5	5	3	3	5	5	4	4	5	5	5	5	6	4	1	0	0	1	1	1	1	1
2029	R	1	1	1	7	6	6	7	1	1	7	1	1	1	7	6	7	2	2	2	2	2	5	5	5	5	2	5	5	2	5	5	2	6	2	2	5	6	2	6	1	2	0	0	0	4	2	0	4
655	T	2	2	2	4	5	6	6	2	2	5	2	2	3	5	4	5	4	3	3	2	3	3	4	4	4	3	4	4	4	4	4	3	5	5	5	5	5	5	5	5	2	1	2	2	1	1	1	1
1431	T	4	5	4	5	6	4	5	4	2	6	2	3	4	5	3	5	4	5	3	2	2	3	3	3	3	3	3	3	3	3	2	3	4	3	5	5	3	3	5	3	1	1	1	1	1	1	1	1
903	U	1	3	4	5	5	5	5	2	1	4	2	3	3	3	4	6	4	4	3	2	2	3	3	3	3	3	3	3	3	3	3	3	4	4	4	4	4	4	4	4	2	2	2	2	2	2	2	2
540	A	1	1	1	7	7	7	7	1	1	1	1	1	1	7	7	7	7	1	1	1	1	1	5	5	5	5	5	5	5	5	5	5	1	1	1	1	1	1	7	1	0	0	0	0	4	0	0	0
2424	B	4	5	4	4	4	5	5	4	3	4	2	4	4	5	4	6	4	2	3	4	4	3	3	4	4	4	4	4	3	4	3	3	5	4	5	4	4	4	5	5	2	1	2	2	1	2	1	2
1227	B	4	4	3	4	4	4	4	4	4	4	4	4	3	4	3	4	4	4	3	3	3	3	3	3	3	3	3	3	3	3	3	3	4	4	4	4	4	4	4	4	2	2	2	2	2	2	2	2
835	B	1	1	1	1	1	1	1	1	1	1	1	1	1	1	1	1	1	1	3	3	3	5	4	4	4	4	5	5	5	5	5	5	4	4	4	4	1	1	1	1	4	2	0	0	0	0	0	0
992	B	2	3	2	7	6	7	6	2	3	6	1	1	2	4	3	7	2	2	3	3	4	4	4	4	3	3	4	4	3	4	3	3	4	3	4	4	2	2	5	2	1	1	1	0	0	0	0	0
669	B	4	4	4	4	4	3	3	5	6	4	6	4	5	4	2	2	3	4	3	4	4	2	2	2	3	3	3	3	3	3	3	3	4	4	5	5	5	5	4	5	2	2	1	1	2	1	1	1
1828	B	3	4	3	2	3	3	3	2	2	3	3	3	2	2	4	3	3	2	5	4	4	4	4	4	3	4	3	4	4	4	4	4	4	4	4	5	4	4	3	4	1	4	2	1	1	1	2	2
704	B	1	1	4	7	7	1	6	1	1	1	1	1	4	6	1	7	5	2	4	5	5	3	4	4	4	4	5	5	3	3	3	3	1	4	4	4	4	4	4	4	1	1	1	3	2	2	2	2
1362	B	3	3	3	6	6	6	6	2	2	5	2	2	2	5	4	6	2	2	3	3	3	4	4	4	4	4	4	4	4	4	4	4	4	3	2	2	2	2	6	4	3	2	3	1	1	2	0	1
358	B	4	4	4	4	4	4	4	4	4	4	4	4	4	4	4	4	4	4	3	3	3	3	3	3	3	3	3	3	3	3	3	3	4	4	4	4	4	4	4	4	2	2	2	2	2	2	2	2
743	B	1	2	4	6	4	4	7	7	1	6	1	1	1	7	1	2	3	1	1	1	2	5	5	5	5	2	3	3	3	4	4	4	1	5	4	4	4	4	4	4	4	4	4	0	0	0	0	0
607	B	2	2	2	2	2	2	2	2	2	2	2	2	2	2	2	2	2	3	2	2	2	2	4	4	4	2	4	4	4	4	4	4	4	4	4	4	4	4	4	4	0	0	0	1	3	1	1	1
1132	B	1	1	1	7	7	7	7	1	1	4	1	1	1	7	7	7	4	1	2	1	2	3	1	1	2	1	1	1	2	1	1	1	7	1	3	6	1	1	7	1	0	0	0	0	4	2	0	0
701	B	2	2	2	6	6	2	6	2	4	4	2	2	4	4	5	6	4	3	3	3	3	3	3	3	3	3	3	3	3	3	3	3	4	4	4	4	4	4	5	5	2	2	2	2	2	2	2	2
1999	B	1	1	1	7	7	7	7	1	1	7	1	1	1	7	7	7	4	2	3	3	3	3	3	3	3	3	3	3	3	3	3	3	4	4	4	4	4	4	4	4	2	2	2	2	2	2	2	2
1030	B	4	5	5	5	5	3	3	4	3	5	4	3	5	3	3	3	5	4	3	3	2	3	3	3	3	3	3	3	2	4	3	3	3	3	3	3	3	3	4	3	1	0	0	0	1	1	1	0
1943	B	3	3	3	5	5	5	5	3	4	7	1	1	4	7	3	6	3	4	3	2	3	3	3	3	3	3	3	3	3	3	3	3	4	2	2	3	2	2	5	3	2	4	1	1	2	1	0	0
1084	B	2	2	2	5	5	6	6	2	2	6	2	2	2	6	6	6	4	2	3	2	2	4	4	4	4	2	4	4	2	4	4	4	3	5	5	5	5	5	3	2	3	1	1	1	1	3	1	1
1817	B	1	1	2	7	7	7	7	1	1	7	1	1	2	7	6	7	3	2	2	2	2	4	4	4	4	2	4	4	3	3	4	2	1	1	1	1	1	2	7	4	1	2	1	1	1	1	1	1
745	C	4	4	4	5	5	5	5	5	5	5	2	2	2	5	4	5	4	4	3	3	3	4	4	4	4	3	3	4	3	3	3	4	4	4	5	5	6	5	5	5	4	4	4	2	3	3	2	3
1744	C	4	5	4	5	4	7	3	3	3	3	3	3	4	3	3	4	3	2	3	2	2	4	4	4	4	3	3	3	3	3	4	2	3	2	1	5	1	1	6	2	1	1	1	1	2	1	0	1
990	C	2	2	1	7	7	7	7	2	2	3	1	2	2	7	5	5	6	2	3	3	3	4	4	4	4	2	4	4	2	3	4	2	4	4	5	5	2	4	6	6	2	1	2	2	3	2	1	1
741	I	2	2	2	4	5	6	7	4	4	4	2	2	3	4	3	3	5	5	3	3	3	3	4	3	2	4	3	3	4	3	2	3	3	4	4	5	6	4	5	5	2	2	1	2	2	1	2	2
780	J	2	5	1	7	6	7	6	2	1	6	1	1	2	6	7	7	2	2	5	5	5	4	4	4	3	3	4	3	3	3	2	4	2	2	1	2	2	2	6	2	4	4	4	3	4	4	2	2
1131	J	2	4	2	6	5	6	5	2	2	6	3	3	4	4	5	6	2	3	3	2	3	3	3	3	3	2	3	4	3	3	3	2	3	4	3	4	3	3	5	3	2	0	2	1	0	0	0	0
1164	J	5	5	5	4	5	4	5	5	5	6	2	2	2	5	5	3	5	2	2	4	3	3	3	3	3	3	4	3	2	3	2	4	6	5	5	5	5	5	3	2	3	1	1	2	1	1	1	0
901	L	2	2	2	6	6	6	6	2	2	6	2	2	2	6	6	6	4	4	2	2	2	2	4	4	4	4	4	4	4	4	4	4	2	2	2	2	2	2	5	5	1	1	1	1	1	1	1	1
1986	L	1	1	1	7	7	7	7	1	1	7	1	1	1	7	7	7	1	1	3	2	3	3	3	3	3	3	3	3	3	3	3	3	4	4	4	4	4	4	4	4	2	2	2	1	1	1	1	1
1118	L	3	3	3	5	5	5	5	3	3	5	3	3	3	5	5	5	3	4	2	2	2	4	4	4	4	2	4	4	2	4	4	2	3	3	3	5	2	2	6	2	1	1	1	1	1	1	1	1
1005	L	1	1	2	7	7	7	7	1	1	7	1	1	1	6	7	7	1	4	1	1	1	5	5	5	4	1	5	5	1	1	5	1	4	7	7	5	1	1	6	1	1	1	0	0	0	0	0	0
2158	N	3	5	4	3	5	6	5	3	4	6	3	2	2	6	6	6	4	4	3	3	4	3	3	3	3	4	4	3	4	4	2	4	4	5	2	5	4	5	3	1	1	2	1	0	1	1	0	0
652	N	2	3	2	6	7	7	7	1	2	2	1	1	1	7	4	7	3	1	3	3	4	4	4	5	3	5	5	5	5	5	5	5	5	2	1	2	3	4	4	4	2	0	1	0	0	0	0	0
922	N	3	3	3	4	5	6	6	3	3	6	2	2	2	5	4	6	3	4	3	3	3	3	3	3	3	3	3	4	3	4	3	3	3	4	3	3	2	2	5	4	2	0	1	1	2	0	0	0
969	N	3	3	2	4	5	7	5	2	3	6	3	3	3	5	4	6	4	4	3	3	3	2	3	3	2	3	3	3	3	2	3	2	4	4	5	5	3	3	4	4	2	1	1	2	1	1	1	1
696	N	1	1	1	1	7	7	1	1	1	1	1	1	1	7	7	7	4	4	3	3	3	3	3	3	3	3	3	3	3	3	3	3	4	4	4	4	4	4	4	4	2	2	2	2	2	2	2	2
889	N	2	3	2	6	3	6	4	4	3	7	2	2	4	7	6	7	1	2	2	2	2	4	4	4	3	3	4	4	3	4	2	3	3	5	5	6	5	5	3	5	2	3	0	0	4	0	0	0
1190	N	2	4	3	5	4	6	5	3	3	6	2	3	3	6	4	6	4	2	3	3	3	4	5	5	4	3	4	5	4	4	4	2	4	4	4	4	4	4	4	4	2	2	2	2	2	2	2	2
809	P	2	2	4	5	5	6	6	3	3	5	2	2	2	5	5	5	4	4	2	2	3	3	4	4	4	3	3	3	2	3	3	3	4	3	3	2	2	3	5	3	1	1	1	1	1	1	1	1
996	T	1	1	3	7	7	7	6	1	2	7	1	1	1	3	3	7	4	1	3	2	3	4	4	4	4	4	4	4	2	3	3	2	6	6	6	7	7	7	4	7	4	0	1	3	0	0	0	0
572	T	1	3	1	7	7	5	6	2	2	6	2	2	1	5	6	7	5	3	2	2	2	3	4	4	3	4	4	4	3	3	3	2	4	3	3	4	4	3	5	3	2	0	1	0	1	0	1	1
1392	U	1	2	2	6	6	6	6	2	2	6	2	2	2	5	6	6	4	5	2	2	2	4	4	4	4	2	4	4	2	3	4	2	3	2	2	2	2	2	5	3	1	1	1	1	1	1	1	1
1288	W	4	3	1	7	6	6	6	2	2	7	1	2	2	7	7	7	5	4	1	2	1	5	4	4	4	1	5	5	2	3	4	1	3	2	4	4	1	1	6	1	1	0	1	0	0	0	0	0
1482	W	2	2	2	6	6	6	6	2	2	6	2	2	2	6	6	6	2	2	2	3	3	3	4	4	4	2	4	4	3	3	3	3	4	4	3	5	5	5	5	4	3	2	2	1	1	2	2	2
1154	A	2	2	2	3	6	3	5	2	3	3	2	2	2	5	5	5	5	3	4	3	4	3	3	4	3	3	3	2	3	4	4	4	2	5	6	6	6	6	6	5	3	4	4	4	2	4	2	3
1328	B	1	1	1	6	6	4	6	3	2	7	2	2	2	3	3	6	3	3	3	3	3	4	4	4	4	4	4	4	3	3	4	3	4	5	5	4	2	3	4	4	1	0	2	0	0	1	0	1
801	B	3	4	4	4	4	5	6	3	3	6	2	2	3	6	3	4	4	3	4	3	4	3	3	3	3	3	3	3	3	4	4	3	4	4	5	5	5	5	4	4	1	4	2	2	2	2	2	2
855	B	3	4	3	5	5	6	6	3	4	5	3	3	4	5	5	6	4	4	3	2	3	3	4	5	4	2	4	4	3	4	4	4	4	4	4	4	4	4	4	4	2	2	2	2	2	2	2	2
658	B	1	1	1	1	1	1	1	1	1	1	1	1	1	1	1	1	1	1	1	1	1	1	5	5	5	5	5	5	5	5	5	5	1	1	1	1	1	1	1	1	4	0	0	0	0	0	0	0
511	B	6	1	3	4	6	6	6	6	1	4	1	1	1	6	6	5	5	5	3	3	3	3	3	3	3	3	3	3	3	3	3	3	4	4	4	4	4	4	4	4	3	2	2	2	2	2	2	2
1033	B	3	3	3	5	5	5	5	5	3	3	3	3	3	5	5	5	5	5	2	2	3	3	2	3	3	3	3	2	2	2	2	2	4	4	3	4	4	4	4	4	1	1	1	1	1	1	1	1
459	B	4	4	4	4	4	4	4	4	4	4	4	4	4	4	4	4	4	4	3	3	3	3	3	3	3	3	3	3	3	3	3	3	4	4	4	4	4	4	4	4	2	2	2	2	2	2	2	2
972	B	4	4	4	5	5	5	4	2	2	4	3	2	2	6	2	4	3	4	4	3	3	4	4	4	4	4	3	3	3	4	4	4	4	4	4	5	4	4	4	4	1	3	1	3	2	2	1	3
1277	D	2	2	2	6	6	7	7	1	1	6	1	2	2	4	6	7	2	2	2	2	3	4	4	5	4	2	4	4	3	3	4	2	3	2	2	4	2	2	6	2	1	1	1	0	0	0	0	0
634	E	2	3	1	4	7	7	7	1	3	5	1	1	2	7	3	7	3	1	3	3	3	4	4	4	4	3	4	4	3	4	4	3	4	7	6	4	5	4	6	4	4	0	1	1	1	0	1	0
557	E	4	4	4	4	4	3	4	4	4	4	4	4	4	5	4	4	4	4	3	3	3	3	3	3	3	3	3	3	3	3	3	3	4	4	3	4	4	4	4	4	2	1	2	1	1	1	1	1
846	I	1	2	3	7	7	7	7	2	2	7	1	1	2	6	2	6	4	3	2	2	1	5	4	4	5	3	4	5	2	3	4	5	4	1	1	6	2	1	6	6	1	0	0	1	2	1	1	1
1180	U	1	1	3	3	2	1	2	2	3	7	1	2	1	1	1	1	1	3	3	3	4	4	3	3	3	3	4	4	2	4	3	3	3	3	3	3	3	3	5	2	2	1	1	1	3	1	1	1
741	A	4	3	4	4	4	6	5	3	4	5	2	2	3	4	3	5	5	4	5	4	4	4	4	4	3	3	4	4	4	4	3	4	4	5	4	4	3	4	5	5	2	4	2	2	1	1	1	1
1633	A	2	2	2	7	7	7	6	2	2	6	1	1	2	7	3	7	2	2	1	1	1	1	5	5	5	5	5	5	5	5	5	5	2	2	2	2	2	2	2	2	0	0	2	1	2	2	2	2
1355	A	1	2	3	6	7	7	6	2	1	5	2	2	2	5	3	7	5	2	2	2	3	4	5	5	5	2	5	5	2	2	5	2	3	2	3	4	3	2	5	2	2	1	0	1	1	1	1	1
656	A	2	2	2	6	6	6	7	2	2	5	2	1	2	6	5	6	5	2	2	2	1	4	4	4	4	3	4	4	2	3	3	2	3	2	2	3	1	1	6	2	2	0	1	0	0	0	0	0
438	A	4	4	4	4	4	4	4	4	4	4	4	4	4	4	4	4	4	4	4	4	4	4	4	4	4	4	4	4	4	4	4	4	3	3	4	5	5	5	4	5	3	3	3	3	3	3	3	3
891	A	6	3	2	4	2	3	6	2	2	7	1	1	1	7	3	6	2	5	3	3	4	5	4	4	4	3	4	4	4	5	3	3	5	4	7	7	6	4	5	2	3	4	2	1	2	1	1	1
822	A	1	1	1	6	7	7	5	1	1	6	2	3	3	7	3	7	4	5	2	1	2	5	5	5	3	4	4	4	5	5	5	1	3	1	2	3	1	1	6	5	3	0	0	0	0	0	0	0
300	A	2	2	3	4	3	4	4	3	2	4	3	3	3	4	3	4	3	3	3	3	3	3	3	3	3	3	3	3	3	3	3	3	4	4	4	4	4	4	4	4	2	2	2	2	2	2	2	2
1162	A	1	1	1	6	6	6	6	1	2	4	1	1	1	6	6	6	2	2	2	2	3	4	4	4	4	2	4	4	2	4	4	4	6	4	6	6	2	3	5	2	1	0	0	0	1	1	1	1
2581	A	3	4	2	4	4	3	3	3	4	5	3	3	4	5	5	5	4	3	4	4	5	4	4	4	4	3	4	4	4	4	4	4	2	2	2	3	2	2	5	3	3	2	2	2	3	2	1	3
1637	A	2	5	3	4	4	5	5	3	3	3	3	1	2	7	5	7	2	3	3	3	4	3	3	4	3	2	3	4	4	4	4	3	4	2	2	3	2	2	3	3	3	4	2	1	2	2	3	3
454	A	5	4	4	4	5	5	5	4	4	4	4	4	3	4	4	4	5	4	3	4	4	3	3	3	4	3	3	3	4	3	4	3	5	4	5	4	4	4	4	4	2	2	1	2	2	2	2	2
1099	A	2	4	4	6	6	6	4	4	2	6	2	2	3	4	4	6	2	6	2	3	3	4	4	4	3	2	4	3	3	3	3	2	4	2	5	5	2	2	6	2	2	1	1	1	1	1	1	1
885	A	1	2	2	6	6	7	6	2	2	3	2	2	2	6	2	6	4	2	2	2	3	4	5	4	4	3	4	4	3	4	4	3	4	4	3	5	3	4	5	4	1	1	1	1	1	1	1	1
1413	A	3	5	3	6	5	4	4	4	4	6	2	3	4	6	5	5	3	2	3	2	2	3	3	3	3	3	3	3	3	4	4	2	4	4	4	6	5	5	6	6	1	1	1	1	1	1	1	1
1126	A	2	3	4	5	6	6	6	3	2	6	2	2	2	6	6	6	2	3	3	2	4	4	4	4	4	2	4	4	3	2	4	2	2	2	4	4	2	2	6	2	1	1	1	1	1	1	1	1
654	A	4	4	4	5	5	2	5	2	4	3	3	3	4	5	5	6	7	3	1	1	3	3	2	3	3	1	3	3	2	2	4	3	5	4	1	4	3	3	6	1	0	0	0	0	0	0	0	0
607	A	4	4	4	4	4	4	4	4	4	4	4	4	4	4	4	4	4	4	3	3	3	3	3	3	3	2	3	3	3	3	3	3	4	4	4	4	3	3	4	3	1	1	1	2	2	2	2	2
516	B	3	4	4	4	5	6	4	3	3	5	3	2	2	5	4	5	3	2	3	3	3	3	3	3	3	3	4	4	4	4	4	4	4	4	4	4	4	4	4	4	2	2	2	2	2	2	2	2
991	B	4	4	2	4	4	5	6	5	3	4	3	3	2	5	3	4	4	3	5	5	4	3	4	4	4	4	4	4	4	4	4	4	4	4	5	6	4	5	5	4	3	2	3	3	3	3	3	3
611	B	4	2	2	6	4	4	4	4	4	4	4	4	4	4	4	4	4	4	4	3	4	3	4	4	3	4	3	3	3	3	3	3	4	4	4	7	3	4	6	4	4	2	2	2	2	2	2	2
1351	B	4	4	3	6	6	6	6	3	2	5	2	4	3	5	5	6	3	4	3	2	3	4	4	4	4	3	4	4	3	3	4	3	4	4	3	4	3	3	4	3	1	1	1	1	2	2	1	1
1375	C	2	3	4	7	4	4	4	4	4	4	3	3	4	4	4	4	3	4	3	3	3	3	3	3	3	3	3	3	3	2	2	3	5	5	5	5	4	4	4	4	3	3	3	3	2	3	3	3
996	D	4	6	2	2	2	6	4	4	4	6	4	3	1	3	3	6	4	3	5	4	3	3	2	2	2	3	3	3	5	4	3	4	5	4	4	4	4	4	4	4	2	2	2	2	1	1	1	1
1807	D	1	1	1	6	6	7	7	1	1	4	1	1	2	5	4	7	1	1	2	2	2	4	3	4	3	1	4	4	3	3	3	2	4	4	4	4	2	2	6	4	1	3	2	2	2	2	2	2
1224	D	1	1	1	7	7	7	7	1	1	7	1	1	1	7	7	7	1	1	2	2	2	4	5	5	5	2	5	5	2	2	5	2	1	1	1	5	1	1	7	1	2	0	0	0	0	0	0	0
1007	D	4	5	4	4	5	6	5	3	3	6	2	2	3	6	5	5	4	4	4	4	4	3	3	3	3	3	3	3	3	3	3	3	4	4	3	3	3	3	5	4	2	2	2	1	2	2	2	2
1001	D	6	4	4	5	4	4	6	4	6	6	3	3	4	4	4	6	5	3	3	4	5	2	3	3	2	3	3	3	3	5	2	5	4	4	4	4	5	4	4	4	2	1	2	2	2	2	2	2
842	D	2	2	3	7	7	7	4	1	1	6	1	1	1	5	7	1	2	1	3	2	2	4	4	5	4	2	4	5	3	3	4	2	4	4	5	3	1	1	6	4	1	2	0	0	0	0	0	0
1235	D	2	3	4	6	5	6	6	2	3	4	2	2	3	5	5	6	4	4	3	2	3	4	4	4	3	3	4	4	3	3	4	2	4	4	4	3	3	4	4	4	1	0	1	1	1	1	1	1
1222	D	1	1	2	7	7	7	7	1	1	6	1	1	2	3	7	7	3	1	2	1	1	4	4	4	4	2	4	4	2	3	4	2	2	2	3	3	2	2	5	2	0	0	0	0	0	0	0	0
751	E	4	3	3	4	4	4	4	3	4	5	3	3	3	4	5	4	4	4	3	3	3	3	3	3	3	3	4	4	2	3	3	2	4	4	4	4	4	4	4	4	3	3	2	1	1	1	1	1
553	E	3	4	3	5	6	5	6	2	3	5	1	1	2	2	3	6	5	3	3	2	3	2	4	4	4	4	4	4	4	4	4	2	3	3	3	5	5	5	5	5	1	1	1	1	1	1	1	1
800	E	2	2	2	6	6	6	6	2	2	7	2	2	3	6	3	5	5	5	3	2	2	4	4	4	4	3	4	4	3	4	4	3	5	3	2	3	2	2	5	3	2	0	1	1	1	1	1	1
793	E	1	1	1	7	6	6	7	2	2	5	2	1	2	5	5	7	5	2	2	2	2	4	4	4	4	4	4	4	3	4	4	2	4	4	2	2	4	4	4	4	3	2	1	3	1	0	1	1
1058	E	4	5	3	4	3	5	5	3	3	5	2	2	3	4	5	5	6	3	3	3	3	3	3	3	3	3	3	3	3	3	3	3	3	5	3	5	4	4	5	5	2	2	1	1	0	1	1	1
807	E	3	2	4	5	4	6	5	3	4	7	2	2	2	2	3	6	3	3	3	3	3	3	3	3	3	3	4	4	4	4	4	4	5	4	4	4	2	2	4	2	0	1	0	0	0	0	0	0
1492	E	2	2	2	6	6	6	6	2	2	3	2	2	2	6	6	6	2	4	2	2	2	2	3	3	4	2	2	3	2	3	4	2	3	2	2	2	2	2	6	2	2	1	1	1	1	1	1	1
2156	E	1	4	5	7	7	7	7	3	2	7	1	1	1	7	3	7	4	1	2	2	2	3	4	4	3	1	5	5	3	3	3	3	5	4	5	5	3	4	6	3	2	2	2	0	0	1	0	2
1340	E	3	4	3	3	3	5	5	5	3	7	3	3	3	3	5	6	5	5	3	3	3	3	3	3	3	3	3	3	3	3	3	3	4	4	4	4	4	4	4	4	2	2	2	2	2	2	2	2
1240	F	5	3	3	6	6	6	6	2	2	6	2	2	2	3	2	6	3	3	3	2	2	4	4	4	4	2	4	4	3	4	4	3	4	5	4	5	5	5	5	5	0	0	0	0	0	0	0	0
803	F	3	4	5	4	4	3	3	3	4	5	3	3	3	3	3	3	3	3	3	3	3	3	3	3	3	3	3	3	3	4	3	3	5	5	5	5	5	5	4	4	2	1	1	1	1	1	1	2
472	F	2	4	3	4	4	4	4	3	4	4	2	3	4	3	2	4	4	4	3	3	3	4	3	3	3	3	3	3	3	3	3	3	6	5	6	6	6	6	4	6	2	1	1	2	2	2	2	2
1088	F	2	3	4	6	4	4	5	3	3	4	2	2	2	3	4	3	3	2	3	3	2	3	3	3	2	3	3	3	4	4	3	4	6	5	5	5	5	4	5	5	1	0	1	3	2	1	1	1
618	G	3	3	3	3	3	3	7	1	1	1	2	2	1	3	3	7	2	2	3	3	3	3	3	3	3	3	3	3	3	4	3	3	1	2	5	5	5	5	5	4	2	0	0	1	0	0	0	0
631	G	4	2	3	3	5	5	6	6	4	5	6	5	5	5	5	6	6	5	4	4	4	4	4	3	4	4	4	4	4	4	4	4	5	5	5	5	5	5	5	5	3	3	3	3	3	3	3	3
1393	G	4	4	3	6	6	4	6	2	2	4	1	1	4	6	6	6	4	2	1	2	2	3	3	4	4	2	3	4	2	4	4	3	4	2	2	2	2	2	6	2	2	0	0	0	0	0	0	0
905	G	1	1	1	6	7	7	7	1	1	7	1	1	1	7	7	7	1	1	1	1	1	1	5	5	5	5	5	5	1	1	5	5	4	4	1	1	1	1	7	1	1	0	0	0	0	0	0	0
1910	G	3	5	3	5	6	6	6	3	3	6	3	3	3	5	3	5	3	3	3	2	3	2	2	2	3	3	3	3	3	3	3	3	4	3	4	4	2	2	3	4	2	2	1	2	1	1	1	1
1648	H	2	2	2	5	6	3	6	1	3	5	1	1	2	6	2	6	2	2	3	3	3	3	4	3	3	3	4	4	3	4	4	4	6	2	3	3	6	6	6	6	2	2	2	1	4	2	2	4
2178	H	2	3	2	6	6	6	7	1	2	5	1	2	2	6	6	6	5	1	2	1	3	4	4	5	5	3	4	4	2	5	5	5	4	2	3	1	3	2	7	3	4	2	3	1	2	2	2	2
2511	H	2	2	2	5	6	6	6	2	2	5	2	1	2	6	6	7	2	2	3	3	3	4	4	4	4	3	4	4	3	4	4	2	4	4	4	5	2	5	4	4	2	2	2	1	4	2	2	2
1162	H	3	4	4	5	6	6	7	3	5	7	1	1	2	4	3	6	6	4	4	3	3	3	3	4	4	3	3	4	4	4	3	4	5	2	5	5	3	4	5	5	2	0	2	2	2	2	3	3
1029	H	1	1	1	7	6	6	7	2	3	5	2	2	3	5	5	5	4	3	2	2	2	2	4	4	4	3	4	4	3	4	4	4	5	4	4	4	4	4	4	4	1	1	1	1	2	2	2	2
543	H	2	3	3	3	4	5	4	5	3	4	3	3	3	5	4	5	4	4	3	3	3	3	3	3	3	3	3	3	3	3	3	3	4	4	4	4	4	4	4	4	1	2	1	1	1	1	1	1
1985	H	4	3	4	6	5	5	6	3	3	6	1	1	3	5	4	6	3	3	2	2	3	3	4	4	3	2	3	4	2	3	4	2	4	1	3	3	1	1	4	3	3	1	1	0	1	0	1	1
1213	I	4	4	4	4	5	4	3	2	3	4	1	1	2	3	6	6	2	1	3	3	3	4	4	3	4	3	4	4	3	4	4	2	4	5	3	2	3	3	4	5	1	2	0	0	0	0	0	0
831	I	1	2	2	6	6	6	6	1	1	5	1	1	2	5	3	6	4	3	2	2	3	4	4	3	3	3	4	4	3	4	3	3	5	5	5	6	4	5	6	4	1	1	1	1	0	0	0	0
652	I	2	2	2	6	6	6	6	2	2	6	2	2	2	5	4	6	4	5	2	2	2	4	4	4	4	3	4	4	2	3	3	2	4	4	4	5	4	4	5	3	2	2	2	1	2	2	2	2
1147	I	2	4	4	6	6	6	6	3	4	5	2	1	4	5	2	6	4	3	2	2	2	3	3	3	3	2	4	3	3	3	3	3	4	4	4	5	3	2	4	3	2	1	1	2	1	1	0	1
1491	I	2	4	2	6	6	5	5	3	3	5	3	2	3	4	3	5	5	5	2	2	2	2	2	3	2	2	4	3	2	2	2	2	3	4	4	4	4	4	3	3	2	2	1	1	2	1	1	2
988	J	1	4	5	7	3	4	4	1	1	7	1	1	1	4	5	7	1	1	3	2	3	4	4	4	3	1	5	4	3	5	5	1	7	1	7	7	1	1	7	5	2	0	0	0	3	1	1	1
866	J	1	1	1	5	5	5	5	1	1	5	2	2	1	3	5	6	5	1	3	2	2	4	4	4	4	2	4	4	3	3	4	2	3	4	5	3	3	2	6	2	2	0	1	1	1	1	1	1
1055	J	1	2	2	6	6	6	6	1	2	6	2	2	2	5	6	6	2	2	1	1	1	3	4	4	4	2	4	4	1	3	4	3	5	2	3	3	2	2	3	2	1	0	0	0	0	0	0	1
1699	J	1	1	1	7	7	6	7	1	2	6	1	1	4	7	4	7	1	1	2	1	1	5	5	5	5	2	5	5	1	1	5	1	4	2	5	2	4	2	7	1	1	0	0	0	0	0	0	0
1177	J	3	3	3	5	5	5	4	3	3	5	3	3	4	3	3	5	5	4	3	3	3	3	3	3	3	3	3	3	3	3	3	3	5	4	4	4	4	4	4	4	2	1	1	1	3	1	1	1
1078	J	4	4	2	3	3	4	7	3	3	6	3	3	3	6	2	4	6	6	4	3	4	2	3	3	2	3	3	3	4	3	3	3	4	4	4	4	4	4	5	4	2	1	2	2	2	2	2	2
966	J	2	3	6	6	6	6	5	2	3	5	3	3	3	5	5	5	3	2	2	2	2	4	4	4	4	2	3	4	3	4	4	2	4	6	6	3	3	5	6	5	1	1	1	1	0	0	1	1
1209	K	1	1	1	7	7	7	7	1	1	4	1	1	1	6	2	7	2	5	1	1	1	5	5	5	5	1	5	5	1	4	4	3	6	1	3	3	3	2	6	4	1	1	0	0	0	0	0	0
1072	K	2	3	5	4	4	5	4	4	4	5	3	3	2	3	3	6	4	4	5	5	5	3	3	3	3	3	3	3	3	3	3	3	4	4	5	5	5	5	4	4	2	2	2	2	2	2	2	2
749	K	4	3	4	4	4	5	5	4	3	6	1	1	4	5	5	6	3	1	3	2	3	3	3	3	3	2	3	3	3	4	3	3	1	4	5	5	4	4	5	4	2	1	1	1	1	1	1	1
737	K	4	4	4	4	5	3	4	3	4	4	4	3	5	5	4	3	5	4	4	4	4	4	4	3	3	3	3	3	4	4	3	3	4	4	5	5	5	5	5	5	1	1	1	2	1	1	1	1
1029	K	3	4	3	4	5	6	5	3	4	5	3	3	3	4	4	6	4	5	3	2	3	4	3	4	3	2	4	4	3	4	3	3	4	3	3	3	3	3	4	4	2	1	1	1	2	1	1	2
1863	K	3	3	3	6	6	7	6	3	3	4	2	2	2	4	4	7	4	4	3	3	2	3	3	4	3	3	3	4	3	3	3	3	4	3	4	4	3	3	5	4	2	0	0	0	0	0	0	0
2472	L	1	1	1	7	7	7	7	1	7	7	1	1	1	7	7	7	1	3	1	1	1	5	5	5	5	1	5	5	3	5	5	1	4	2	1	2	1	1	7	1	2	1	0	0	4	1	0	2
517	L	3	3	4	3	4	4	4	4	3	4	3	3	3	4	5	5	5	5	3	3	5	3	3	3	2	3	3	3	4	3	3	3	5	5	5	5	4	4	4	4	2	3	2	2	2	2	2	2
2090	L	3	3	3	4	5	4	6	3	3	2	3	3	3	4	5	5	3	4	3	3	3	4	4	4	4	3	3	3	2	2	2	2	5	4	5	6	5	4	4	4	1	1	1	1	1	1	1	1
1114	L	5	4	2	4	3	4	5	5	4	6	2	3	4	5	3	4	2	3	4	3	3	3	3	2	2	4	3	2	4	4	3	3	4	4	5	6	4	5	4	4	1	1	1	1	0	2	0	0
1878	L	1	1	3	7	6	6	6	2	4	6	1	2	4	6	5	6	2	2	3	3	3	3	3	5	3	3	3	3	3	3	5	3	4	4	4	4	2	4	5	4	0	0	0	0	0	0	0	0
1143	L	3	3	1	7	6	7	7	3	4	7	1	1	2	7	6	7	6	4	3	2	2	3	4	4	4	2	4	4	3	3	3	2	5	3	5	5	5	5	3	5	1	4	0	0	0	0	0	0
1370	M	2	2	2	6	6	6	6	2	1	6	1	2	2	6	4	5	2	2	3	3	3	3	3	3	3	3	3	4	3	4	3	3	4	3	4	4	2	4	5	3	2	1	2	1	1	1	1	1
1098	M	5	6	3	4	2	4	5	5	5	5	2	1	4	5	4	3	1	2	4	4	4	3	3	3	2	3	3	4	5	5	3	3	5	4	5	6	5	4	5	5	2	2	1	2	1	2	0	3
909	M	4	3	3	3	5	4	4	4	3	4	4	4	4	4	4	4	4	4	3	3	3	3	3	3	3	3	3	3	3	3	3	3	4	4	4	4	4	4	4	4	2	2	2	2	2	2	2	2
1412	M	1	1	3	4	6	7	7	1	3	7	1	1	2	7	6	7	2	2	3	2	2	4	5	5	3	2	4	5	2	3	5	2	2	1	4	4	1	1	4	1	1	0	0	0	0	0	0	0
1129	M	6	6	7	6	5	5	1	6	4	7	6	5	4	2	6	7	2	1	3	3	3	3	4	4	3	2	5	4	3	4	2	4	4	3	2	5	2	2	6	2	0	0	0	0	0	0	0	0
2252	M	1	1	1	7	7	7	7	1	1	6	1	1	1	7	6	7	1	6	1	1	1	5	5	5	5	1	5	5	2	3	5	1	2	2	2	2	2	2	7	2	3	0	0	0	0	0	0	0
1407	N	3	3	3	4	5	5	6	2	2	4	1	2	2	6	3	5	3	3	3	3	3	3	3	4	4	3	4	4	3	4	3	3	4	3	3	4	5	5	4	5	3	1	1	1	1	1	1	1
676	N	4	4	3	5	5	5	5	3	3	5	3	3	3	5	4	5	4	5	3	2	3	3	3	3	3	3	3	3	3	3	3	3	1	1	1	2	2	2	4	2	2	1	2	2	2	2	2	2
1999	N	4	4	5	5	4	3	6	5	4	6	2	2	4	5	3	5	3	3	4	4	4	3	3	3	3	4	3	3	3	4	2	3	5	3	3	5	5	3	5	5	2	2	2	2	2	2	2	2
1519	N	3	3	3	5	5	5	5	3	3	5	2	2	3	5	4	5	3	4	3	3	3	3	3	3	3	2	3	3	3	3	3	3	4	4	4	4	4	4	4	4	1	2	1	2	1	1	1	1
1035	N	1	3	3	3	3	4	7	3	1	7	1	1	1	7	4	7	4	4	2	2	2	5	5	5	5	2	5	5	2	5	3	5	4	4	4	4	4	4	4	4	2	2	2	2	2	2	2	2
545	N	6	6	5	5	5	6	6	2	4	4	4	4	4	4	4	4	4	4	3	3	3	3	3	3	3	3	3	3	3	3	3	3	4	4	4	4	4	4	4	4	2	2	2	2	2	2	2	2
968	N	2	2	2	5	3	5	6	2	3	6	2	2	2	3	4	6	3	2	5	3	3	3	3	4	4	2	3	3	4	3	4	3	2	2	2	4	5	4	6	3	3	2	3	2	2	2	1	1
863	N	3	3	4	5	6	6	5	2	2	4	3	3	2	5	6	6	2	3	2	2	3	4	3	4	4	2	3	4	3	4	4	2	2	1	3	3	3	3	6	3	1	0	0	0	2	0	0	0
1392	N	2	2	2	7	7	7	7	1	1	3	1	1	2	7	4	7	1	1	3	2	3	3	4	4	3	3	4	4	3	3	5	1	6	2	6	4	1	2	7	4	1	1	0	0	0	0	0	0
825	N	3	3	3	7	7	7	7	1	1	7	1	1	4	7	7	7	4	4	2	1	3	2	3	3	3	3	3	3	3	3	3	3	4	1	4	4	4	4	4	4	2	4	2	2	2	2	2	2
1330	N	2	2	3	5	6	7	3	3	2	3	1	1	1	6	1	7	1	3	3	1	3	3	5	5	5	4	4	3	1	5	3	3	1	2	1	1	5	2	6	2	0	0	0	0	0	0	0	0
1130	N	3	2	3	4	5	6	6	3	3	5	2	2	2	5	4	5	3	4	3	3	3	3	3	3	3	3	3	3	3	3	3	3	2	2	2	5	2	2	6	2	1	0	1	0	0	0	0	0
727	N	1	1	2	4	6	7	7	1	2	6	1	1	1	7	6	7	1	1	2	2	2	4	4	5	5	2	4	4	2	4	4	4	2	2	2	5	2	2	6	2	2	1	1	0	0	0	0	0
659	N	1	1	1	6	6	6	6	2	3	4	2	2	2	3	3	6	4	3	4	3	2	3	3	3	3	3	3	3	3	4	3	3	4	4	4	5	5	5	5	3	2	2	2	1	1	1	1	3
728	N	1	1	1	6	6	6	6	1	1	5	1	1	1	5	5	6	4	5	3	3	3	3	3	3	3	3	4	4	2	4	4	4	4	4	4	4	4	4	4	4	1	1	1	1	1	1	1	1
850	N	1	1	1	6	6	1	4	1	1	1	1	1	1	6	2	6	1	1	2	2	2	4	4	4	4	2	4	4	2	4	4	2	5	4	4	3	5	5	5	4	3	1	1	1	1	1	1	1
658	N	4	2	2	3	6	6	6	2	3	7	1	1	2	6	4	6	4	3	3	3	3	3	3	4	4	3	3	3	4	4	3	4	4	3	2	4	3	3	5	3	2	1	2	2	1	1	1	1
1126	N	3	3	4	5	3	4	4	3	3	4	2	2	2	5	3	5	5	3	3	2	3	3	3	3	3	2	3	4	3	5	4	4	4	3	3	5	5	5	4	5	2	1	1	2	1	1	1	0
550	N	4	4	2	5	6	5	5	2	2	4	1	1	2	6	4	4	2	2	2	2	2	4	4	4	4	2	4	4	2	4	4	2	4	4	3	3	3	4	6	3	3	1	1	1	2	1	2	2
673	O	4	3	2	3	4	5	5	2	3	5	3	3	3	2	4	5	5	3	4	3	3	3	4	3	3	4	3	3	3	3	3	4	5	4	4	4	4	4	4	4	1	2	2	2	2	2	2	2
1073	O	5	5	4	4	4	4	5	4	3	3	3	4	4	3	4	5	4	3	4	3	3	3	3	3	2	3	2	3	3	4	3	4	4	4	5	6	5	5	5	5	3	2	3	2	1	1	1	1
763	P	3	3	3	5	4	5	5	3	3	5	2	2	2	4	5	5	3	3	3	3	2	3	3	4	4	3	4	4	2	3	4	2	5	5	4	4	3	5	4	4	2	1	1	1	0	1	2	1
1305	P	1	3	1	7	7	6	7	1	2	7	1	1	1	7	7	7	5	1	1	1	2	4	4	4	4	2	4	4	2	3	4	2	1	1	1	2	1	2	7	4	3	0	2	0	3	1	1	2
776	P	1	2	2	7	7	6	5	2	2	5	2	2	3	6	6	6	6	6	3	3	2	2	2	2	2	2	3	3	3	3	3	3	4	4	4	4	4	4	4	4	2	2	2	1	0	0	1	0
856	P	1	2	1	7	7	7	7	1	1	7	1	1	1	7	2	6	1	2	1	1	1	4	5	5	4	2	5	5	1	2	4	2	2	2	2	2	2	2	6	2	1	1	1	1	3	2	1	1
1276	P	1	1	1	6	6	7	7	1	1	7	1	1	2	7	7	7	2	2	3	2	2	5	5	5	4	2	5	5	3	3	5	2	4	2	3	2	2	2	6	2	0	0	0	0	0	0	0	0
1274	Q	2	2	2	6	6	6	6	2	2	6	2	2	2	6	4	6	2	3	3	3	3	4	4	4	4	3	4	4	2	3	4	2	6	2	2	2	2	2	6	3	3	0	2	0	0	1	1	0
804	Q	2	2	3	3	4	5	5	3	3	4	2	2	2	5	5	5	3	3	4	3	3	4	4	4	4	2	4	4	4	4	4	2	5	4	5	5	5	5	4	4	3	1	1	1	3	3	3	1
1309	Q	5	4	4	5	5	3	4	3	2	5	1	1	1	5	1	5	4	2	3	2	3	3	4	4	4	3	3	4	4	4	4	3	5	2	3	4	5	4	5	4	2	2	1	2	1	1	0	0
1106	Q	2	3	2	6	7	7	6	2	3	5	2	2	2	6	5	6	5	6	2	2	3	4	4	5	5	5	5	5	2	3	4	2	4	5	5	6	1	2	5	2	2	0	2	1	2	2	1	2
1030	Q	1	2	4	5	5	7	3	2	4	6	1	1	2	3	2	7	2	4	3	3	3	3	3	3	2	3	3	3	3	3	3	4	4	4	7	7	6	7	4	6	0	0	0	0	0	0	0	0
777	Q	2	2	2	5	5	6	6	2	2	2	2	3	1	3	3	7	4	2	2	3	2	4	3	4	4	2	4	4	3	4	4	3	2	2	4	5	5	3	5	3	1	1	1	2	2	2	1	1
1676	R	1	2	1	7	5	7	6	1	1	7	1	1	1	6	5	7	2	1	3	1	2	4	4	5	4	2	4	4	3	3	4	2	2	2	2	7	1	7	7	5	4	2	2	3	3	3	2	3
1776	S	2	3	3	5	6	7	5	2	1	6	1	1	1	5	1	7	5	5	3	2	3	4	3	5	5	3	3	4	4	4	3	2	4	2	2	5	5	4	6	4	1	1	2	2	1	0	0	0
931	S	2	2	2	7	7	7	7	2	2	2	2	2	3	7	5	7	3	3	3	2	2	4	4	4	3	2	4	3	3	3	4	2	4	4	5	5	2	4	4	3	2	1	2	0	0	0	0	0
2326	S	3	3	3	6	6	6	6	2	2	4	2	2	2	6	4	6	4	4	1	1	1	4	4	4	4	1	4	4	1	3	4	5	4	2	2	3	1	2	6	2	2	0	0	0	0	0	0	0
640	S	3	4	3	3	4	3	6	3	3	4	6	1	3	5	3	4	6	3	4	3	5	4	5	5	5	5	4	5	5	5	3	2	4	5	1	2	1	2	7	5	4	2	4	4	4	2	2	3
851	T	4	3	4	5	4	3	4	4	3	4	3	3	4	4	4	4	4	4	2	2	2	2	3	3	3	2	3	3	3	3	3	3	4	3	5	5	3	5	5	3	2	1	2	1	2	1	1	1
992	T	1	1	2	5	7	6	6	3	2	4	2	1	3	6	4	7	3	2	3	2	3	4	4	5	5	2	5	4	2	5	4	2	3	3	5	5	3	4	5	3	1	1	1	1	1	1	1	1
814	T	2	4	2	5	4	3	4	2	3	6	1	2	4	5	4	3	3	2	3	2	2	3	4	4	3	4	4	4	3	4	3	3	4	5	5	6	4	4	6	4	1	0	2	1	2	1	2	1
574	U	3	3	4	6	6	4	4	2	3	3	2	2	3	4	5	5	3	3	3	2	2	3	3	3	3	3	3	3	3	3	3	3	4	4	4	4	4	4	4	4	2	2	2	2	2	2	2	2
1473	U	2	2	2	3	6	4	6	2	2	7	1	1	2	6	7	6	2	2	2	2	3	4	4	4	4	2	4	4	2	3	4	2	2	2	2	4	2	2	6	2	3	0	1	1	2	1	1	1
670	U	2	2	2	3	4	4	5	3	3	3	2	3	3	3	3	3	3	3	3	3	3	3	3	3	3	3	3	3	2	3	4	3	4	4	4	4	4	4	4	4	2	1	1	1	1	1	1	1
828	U	1	1	1	7	7	7	7	1	1	1	1	1	1	7	7	7	1	1	1	1	1	1	1	1	1	1	1	1	1	1	1	1	1	1	1	7	7	7	7	7	0	4	1	0	0	1	2	2
921	U	4	5	3	5	3	6	6	5	3	6	3	3	3	6	6	6	2	4	3	3	3	3	2	3	2	4	2	2	4	4	2	4	6	2	2	3	2	2	6	2	1	3	1	0	0	0	0	0
944	U	2	2	2	6	6	6	6	2	3	6	2	2	2	6	3	6	3	2	3	2	3	3	3	3	3	3	3	3	3	3	4	2	4	3	4	5	5	3	6	3	2	0	1	1	0	0	0	0
931	U	3	3	2	5	5	5	5	3	3	3	3	2	2	4	3	3	4	3	3	3	3	3	3	4	4	2	4	3	3	3	3	3	3	3	4	5	4	5	5	3	2	1	2	2	1	1	1	1
1099	U	4	4	4	5	6	6	6	3	3	6	3	3	3	3	3	5	4	3	2	2	3	4	4	4	3	2	3	3	3	3	3	3	4	4	4	4	4	4	4	4	1	1	2	1	1	1	0	0
1510	U	2	2	3	6	6	6	6	3	2	5	2	1	3	6	5	6	3	4	2	2	2	3	3	3	3	3	4	4	3	3	3	3	5	4	4	4	3	4	4	3	1	0	1	2	0	0	1	0
1769	W	1	2	2	7	7	7	7	1	1	7	1	1	2	7	7	7	2	2	3	1	3	4	4	4	4	2	4	5	3	3	4	3	4	2	4	3	2	2	6	2	1	0	0	0	1	0	0	0
1132	W	2	2	2	5	3	4	5	3	2	4	2	2	2	4	4	5	4	2	2	2	3	4	4	4	4	4	4	4	4	4	4	4	4	4	4	2	2	4	4	4	3	3	2	1	1	1	2	2
1368	W	4	4	4	4	6	6	4	3	3	4	2	2	3	4	4	5	5	4	3	3	3	4	4	4	3	4	3	3	4	5	3	3	5	5	5	6	5	5	4	6	2	4	2	1	2	2	2	0
917	A	1	1	1	5	6	7	7	1	1	7	1	2	1	5	6	7	7	2	2	2	3	3	5	5	5	3	5	5	3	3	4	2	4	4	4	4	4	4	4	4	2	2	2	2	2	2	2	2
1041	B	4	5	4	3	3	4	7	4	4	7	2	4	4	7	5	6	3	1	5	5	5	2	3	3	3	3	3	3	3	3	3	3	4	4	4	4	4	4	4	4	2	4	4	4	4	4	4	4
1690	B	1	1	1	7	7	7	7	1	1	7	1	1	1	7	6	7	1	1	2	2	2	3	3	4	4	2	4	4	3	4	4	3	2	2	2	2	2	2	6	2	2	1	1	1	1	1	1	1
449	C	5	3	3	4	4	4	4	4	4	4	4	4	4	4	4	4	4	4	3	3	3	3	3	3	3	3	3	3	3	3	3	3	4	4	4	4	4	4	4	4	2	2	2	2	2	2	2	2
1220	C	6	5	5	2	3	3	4	5	5	5	3	3	5	5	6	6	2	2	4	4	4	3	3	3	3	3	3	3	4	4	2	2	3	3	5	6	6	5	4	3	1	3	3	3	2	3	2	3
1132	I	2	2	2	6	6	6	6	3	2	6	2	2	2	5	5	7	3	5	3	2	3	4	4	4	3	4	4	4	3	4	3	3	4	4	4	5	5	5	5	5	1	1	1	1	1	1	1	1
634	A	2	2	2	6	6	6	6	2	2	2	2	2	2	6	5	2	2	2	3	2	3	4	4	4	4	4	4	4	4	4	4	4	6	5	5	5	5	5	5	5	2	2	2	2	2	2	2	2
1496	A	1	1	1	6	6	6	5	1	1	6	1	1	1	7	4	7	4	3	1	1	1	4	4	4	4	1	4	4	3	3	4	2	4	2	2	2	2	2	5	2	1	1	0	1	2	0	1	0
817	A	1	1	1	7	7	7	7	1	1	4	1	1	1	6	7	7	4	1	1	1	1	4	4	5	3	2	4	5	3	2	4	2	2	2	3	5	1	2	5	1	0	0	0	0	0	0	0	0
1177	A	3	3	3	6	6	6	5	3	3	6	2	2	2	2	3	2	4	2	2	2	2	3	4	4	4	2	4	4	4	4	3	4	2	2	5	5	3	4	5	3	1	1	1	0	0	0	0	0
1700	A	1	2	2	7	6	7	6	2	3	5	1	2	3	5	5	7	3	2	2	1	2	4	3	4	4	1	4	4	2	3	4	2	2	2	2	2	3	3	5	2	1	0	1	0	2	0	0	0
691	A	3	3	4	4	5	5	4	3	3	5	3	3	3	5	2	3	5	4	3	3	3	3	3	3	3	3	3	3	3	3	3	3	4	5	4	5	5	5	5	4	1	1	1	1	1	1	2	1
1079	A	1	1	1	7	7	7	7	1	1	7	1	1	1	7	6	7	4	2	1	1	2	1	5	5	5	2	4	4	2	4	4	2	2	2	1	2	1	1	6	4	1	0	1	0	0	0	0	0
866	A	1	1	1	1	7	7	7	7	1	1	1	1	1	4	4	7	4	5	3	3	3	3	3	3	3	3	4	4	4	4	4	2	2	2	2	2	2	2	2	2	2	0	0	0	0	0	0	0
1388	A	1	2	1	7	7	7	7	1	3	7	1	1	2	7	2	7	3	2	1	1	2	4	4	5	5	2	4	5	2	4	5	2	2	2	5	6	2	2	6	1	1	0	0	0	0	0	0	0
1583	A	5	2	2	7	3	6	6	1	2	7	1	1	2	7	3	7	4	4	3	2	2	5	5	4	5	2	4	4	2	3	5	2	2	2	6	5	2	4	6	1	1	3	1	2	0	1	0	0
1532	A	2	3	1	6	4	2	5	2	4	7	1	1	4	3	1	7	2	3	5	4	4	4	4	5	2	2	4	2	4	4	2	4	6	5	6	7	5	4	3	5	4	1	4	2	2	2	3	0
782	B	5	1	1	5	5	5	7	1	1	5	1	1	1	7	7	7	1	5	3	3	3	3	3	3	3	3	4	4	4	3	3	3	4	4	4	4	4	4	4	4	2	2	2	2	1	1	1	1
608	B	1	1	1	7	6	6	6	2	2	3	2	2	2	4	4	6	3	2	3	2	2	4	4	4	4	2	4	4	2	3	3	2	3	2	3	3	3	3	3	3	2	1	1	1	1	1	1	1
1413	B	2	1	2	7	7	6	6	7	1	4	1	1	1	7	3	7	2	1	2	1	2	1	1	1	1	1	3	5	2	2	5	2	5	3	4	3	3	4	6	3	0	4	0	0	0	0	0	0
567	B	2	2	3	4	4	4	4	4	4	4	4	2	2	4	4	6	4	4	3	2	3	3	4	4	4	3	4	4	4	4	4	4	5	4	4	3	4	4	4	4	2	3	2	1	1	1	1	1
1131	B	6	7	5	7	7	7	6	6	6	7	7	1	1	2	3	7	7	2	1	1	2	1	1	1	1	5	5	5	1	5	5	5	2	1	2	5	1	3	6	2	1	0	0	0	0	0	0	0
1091	B	3	4	2	5	5	5	7	1	4	7	1	1	2	5	7	7	1	4	2	4	5	3	4	4	4	4	4	4	3	4	4	4	4	4	4	4	5	5	4	4	2	4	2	1	2	2	2	2
1155	B	2	4	2	5	4	6	6	4	4	7	1	1	3	6	3	5	3	4	3	3	3	3	2	3	3	3	3	3	3	3	3	3	3	3	3	4	4	4	4	4	2	1	1	2	2	2	2	2
1590	B	4	4	4	4	4	4	4	4	4	5	4	3	4	4	3	4	4	5	3	3	3	3	3	3	3	3	3	3	3	3	3	3	4	4	4	4	4	4	4	4	2	1	2	2	2	2	2	1
1180	B	2	2	3	6	3	4	4	3	3	5	3	3	3	4	4	5	4	4	2	2	3	3	4	4	4	3	4	4	3	4	4	2	4	3	3	3	4	3	4	4	3	1	3	2	1	1	1	1
673	B	3	3	3	3	4	4	4	4	4	4	4	4	4	4	4	4	4	4	3	3	3	3	3	3	3	3	3	3	3	3	3	3	4	4	4	4	4	4	4	4	2	2	2	2	2	2	2	2
1483	B	4	1	1	4	5	4	7	1	1	4	1	1	1	7	4	5	4	3	5	3	3	3	3	3	3	3	3	3	3	5	3	3	7	1	6	6	1	1	7	4	1	0	0	2	3	1	1	0
1385	B	2	3	3	6	6	6	6	3	3	5	2	3	4	4	4	6	4	3	2	3	2	4	4	3	3	3	4	3	3	2	4	2	4	4	4	4	4	4	4	4	2	2	2	0	1	1	1	1
1719	B	4	2	4	5	4	3	3	2	3	5	2	2	3	6	6	2	6	2	3	2	3	3	4	4	3	3	3	3	4	4	2	3	4	2	2	4	3	2	4	3	4	2	2	2	1	1	1	1
711	B	1	1	1	7	7	7	7	1	1	1	1	1	1	7	1	7	1	1	1	1	5	5	5	5	5	1	5	5	1	5	5	5	7	4	2	6	4	4	7	4	4	0	2	2	2	2	2	2
594	B	5	5	4	4	5	4	5	4	4	4	4	4	2	4	2	4	4	3	4	4	4	3	3	3	3	3	3	3	3	4	2	4	4	4	4	4	4	4	4	4	2	2	2	2	2	2	2	2
953	B	3	3	2	6	5	6	5	2	3	4	4	3	3	4	5	6	3	2	3	2	2	3	4	4	4	2	4	4	3	3	4	2	3	3	3	5	4	4	5	4	2	2	2	1	2	1	1	1
1261	B	4	3	3	5	5	5	5	3	3	5	2	2	3	5	5	6	5	3	3	3	3	3	2	3	3	3	3	3	3	3	3	3	5	5	5	5	4	5	5	5	2	1	1	1	2	2	2	2
857	B	4	4	5	3	3	4	3	4	2	3	4	4	4	3	5	5	2	3	2	3	3	3	3	3	3	2	3	4	4	3	4	4	3	3	3	5	4	5	5	5	3	2	1	1	1	1	1	1
1621	B	2	4	3	3	4	5	4	3	3	5	3	3	4	5	4	5	3	2	3	3	3	2	3	3	3	3	2	2	3	4	3	3	5	4	4	5	5	4	4	4	3	3	3	2	2	1	1	1
954	B	3	2	2	2	2	2	2	6	3	6	2	2	2	3	5	3	6	2	5	5	5	1	1	1	1	2	1	1	4	4	4	5	7	3	3	5	2	5	6	5	3	4	4	4	1	1	1	1
865	B	3	3	3	5	5	5	5	3	3	5	2	2	3	4	4	5	5	3	3	3	3	3	3	3	3	3	3	3	3	3	4	3	4	4	5	5	3	3	4	4	2	2	2	1	2	2	1	1
1261	B	2	2	1	6	5	6	6	2	2	5	1	1	1	5	5	5	3	2	3	2	2	4	4	4	4	2	4	4	2	4	4	3	3	1	2	1	1	1	6	1	3	1	1	0	1	1	0	0
1389	B	2	2	2	7	7	7	7	2	2	2	2	2	2	6	6	6	3	3	2	2	2	4	4	4	4	2	3	4	2	3	4	3	2	2	2	2	2	2	6	2	1	1	1	1	2	2	1	3
945	B	3	5	3	5	5	5	5	3	3	5	3	2	3	5	5	6	4	2	2	2	3	3	3	3	3	3	3	3	3	3	3	3	3	3	5	5	5	5	6	5	4	4	2	1	0	1	0	0
723	B	2	2	2	5	6	7	7	1	1	6	1	1	1	6	6	6	2	2	3	2	3	4	4	4	4	4	4	4	2	4	4	2	2	2	4	4	2	2	6	2	3	1	1	1	1	1	1	1
718	B	3	3	3	3	4	3	3	3	3	5	2	2	2	2	2	3	5	4	4	4	4	3	3	3	3	3	3	3	3	3	3	3	5	5	5	5	5	5	5	5	2	3	1	2	2	2	2	2
1293	B	7	2	2	6	5	6	5	2	2	6	2	4	2	4	2	6	4	4	3	3	3	3	3	3	3	3	3	3	3	3	3	3	4	4	4	4	4	4	4	4	2	2	2	2	2	2	2	2
1114	B	4	4	3	4	2	5	5	4	5	3	3	3	5	4	5	6	3	3	4	4	4	3	4	4	3	3	3	3	2	4	3	3	4	5	5	5	6	4	5	5	3	4	4	3	3	3	2	2
1110	B	1	2	2	6	6	6	7	1	2	3	1	1	1	7	3	6	2	1	2	2	2	4	4	4	4	4	3	4	3	5	5	2	5	3	5	6	2	4	6	3	2	1	1	2	3	1	1	0
1484	B	1	1	1	7	6	7	7	1	1	6	1	4	1	7	7	7	1	1	3	1	3	5	4	5	2	2	4	4	2	4	4	1	3	2	2	2	1	1	3	1	4	2	2	1	1	1	1	0
746	B	4	4	4	4	4	4	4	4	4	4	4	4	4	4	2	6	4	4	2	2	2	4	4	4	4	3	3	3	3	4	4	3	4	4	4	4	4	4	4	4	2	0	0	0	0	0	0	0
883	B	2	4	4	4	5	6	5	2	2	4	2	2	2	4	5	6	2	4	3	2	3	3	3	4	4	3	3	4	3	3	3	2	4	3	5	5	4	3	5	4	2	1	1	2	1	1	1	1
939	B	4	5	5	4	5	5	4	2	3	5	3	3	4	3	3	6	3	4	5	4	4	3	3	3	3	2	3	3	5	5	4	4	4	5	5	5	5	3	4	5	2	1	2	3	2	3	2	3
1016	B	1	1	1	7	7	7	7	1	1	4	1	1	2	6	4	6	4	4	2	2	3	4	4	4	4	3	4	4	2	4	4	2	4	4	2	2	2	2	6	2	2	3	2	2	2	2	2	2
1335	B	4	3	3	4	5	5	5	3	3	4	3	3	3	5	3	4	4	3	3	3	3	3	3	3	3	3	3	3	3	3	3	2	4	3	5	5	5	4	5	5	2	2	1	2	2	2	2	2
1168	B	3	1	2	5	6	4	6	2	2	5	2	2	4	5	2	4	5	2	3	2	4	3	4	4	4	4	4	4	3	4	4	2	4	5	5	5	6	5	3	3	3	3	3	2	2	2	3	3
1157	B	1	2	2	6	6	7	7	1	1	7	1	1	1	2	7	7	1	1	3	2	4	4	4	5	4	2	4	4	3	4	4	3	2	2	6	6	2	5	5	5	2	1	1	2	3	1	2	1
906	B	3	3	3	5	5	5	5	3	3	5	3	3	3	5	3	5	4	3	3	3	3	3	3	3	3	3	3	3	3	3	3	3	4	4	4	4	4	4	4	4	2	2	2	2	1	1	1	1
578	B	5	4	3	5	4	3	4	3	5	6	3	3	3	5	4	4	3	3	3	4	4	4	3	4	4	4	4	4	3	4	4	4	3	4	4	4	4	4	4	4	3	3	3	3	3	3	3	3
612	B	5	4	4	4	4	6	3	5	3	4	3	3	3	3	3	5	4	4	4	3	3	3	3	3	3	3	3	3	3	3	3	3	4	4	4	4	4	4	4	4	2	2	2	2	2	2	2	2
1368	B	4	4	1	7	5	3	6	4	2	7	1	1	1	2	3	3	1	1	3	3	3	4	3	4	3	2	4	4	3	4	4	2	4	5	5	6	3	4	5	4	1	2	2	1	3	2	1	2
1681	B	1	4	2	5	5	6	6	2	1	6	1	1	2	5	6	7	2	2	3	2	3	3	3	4	3	2	4	4	3	3	3	2	4	2	4	5	4	4	6	4	2	4	2	0	2	2	0	2
635	B	1	1	1	7	7	7	7	7	1	1	1	1	1	7	7	7	2	1	1	1	1	1	5	5	5	1	1	1	1	1	1	1	1	1	1	2	1	1	7	1	0	0	0	0	0	0	0	0
999	B	3	2	1	5	5	5	7	1	3	7	1	4	1	7	2	4	7	7	3	2	2	3	4	5	4	1	3	3	3	5	5	5	4	5	4	6	6	4	7	1	1	0	2	1	1	1	2	2
1510	B	2	3	3	6	5	6	4	2	2	3	2	2	1	6	4	6	6	2	3	3	3	4	4	4	4	3	4	4	3	3	3	3	3	4	2	3	5	4	6	6	1	1	1	1	1	1	1	1
1489	B	1	1	1	1	5	5	6	1	2	6	1	1	2	5	6	6	2	4	1	1	1	1	5	5	5	1	5	5	3	3	4	3	4	4	2	3	2	2	5	2	1	1	1	1	0	0	0	0
1388	B	2	2	4	7	7	6	4	2	1	7	1	1	2	5	3	6	2	1	1	1	1	1	4	4	4	4	5	5	5	5	5	5	1	3	2	2	2	2	2	2	3	3	3	1	4	2	0	1
410	B	2	1	2	3	3	3	3	4	4	4	4	4	4	4	3	4	3	4	2	3	3	3	3	2	3	2	3	3	3	3	3	3	3	4	3	3	4	4	4	4	2	2	2	2	2	2	2	2
1241	B	3	3	3	6	6	6	6	2	2	5	2	2	2	5	5	5	3	3	2	2	2	2	4	4	4	3	4	4	3	3	4	2	4	3	3	3	3	3	5	3	1	1	1	1	1	1	1	1
480	B	2	2	2	2	3	3	4	4	3	4	3	3	3	3	3	4	4	3	4	4	4	4	3	3	3	3	2	3	4	3	3	3	4	4	4	4	4	4	4	4	2	2	2	2	2	2	2	2
1729	B	4	2	2	6	7	7	7	1	2	6	1	1	1	1	6	6	4	2	3	2	3	3	4	4	3	3	4	4	3	4	4	2	4	5	5	5	4	4	5	2	2	1	2	2	2	1	2	1
1447	B	1	1	1	6	4	6	6	2	3	5	1	5	2	6	2	6	4	4	4	4	4	3	4	4	3	3	4	4	4	4	4	4	5	4	4	3	4	4	5	4	3	2	2	2	3	3	3	3
862	B	5	4	1	7	7	7	7	7	1	4	1	1	1	4	1	1	6	1	4	4	3	3	3	4	4	4	4	4	4	4	4	4	4	4	4	6	4	4	5	4	2	4	2	3	3	3	2	2
2767	B	2	3	3	7	7	7	7	2	1	7	1	1	1	7	4	7	5	2	1	1	2	5	5	5	3	1	5	5	1	3	3	3	2	2	2	2	2	1	6	1	2	2	2	0	0	0	0	0
772	B	1	1	1	7	7	7	7	1	1	7	1	1	1	7	7	7	1	1	1	1	1	1	5	5	3	5	5	5	1	5	5	5	1	7	1	1	1	1	7	1	0	0	0	0	0	0	0	0
958	B	3	3	3	5	5	5	5	3	3	5	2	2	2	2	3	5	3	2	3	3	3	3	3	3	3	3	3	3	3	3	3	3	5	3	4	4	3	3	5	3	2	1	2	2	2	2	2	2
874	B	3	4	1	6	4	6	6	2	1	5	1	1	1	4	7	7	5	1	4	3	5	3	3	4	4	2	3	4	4	5	4	2	4	4	4	4	4	4	7	3	3	3	2	1	2	2	1	0
1440	B	1	1	1	7	7	7	7	1	1	2	1	1	1	7	7	7	1	1	3	2	3	5	4	4	4	1	5	5	3	4	4	2	7	6	6	6	6	6	7	2	3	3	3	2	3	2	2	2
1607	B	1	2	1	7	7	7	7	1	1	1	3	1	1	7	1	7	5	5	4	4	3	5	5	5	5	3	5	5	3	5	5	3	6	1	4	5	5	4	5	4	2	0	2	0	2	2	3	2
728	B	4	4	4	4	4	4	4	4	4	4	4	4	4	4	4	4	4	4	3	3	3	3	3	3	3	3	3	3	3	3	3	3	4	4	4	4	4	4	4	4	2	2	2	2	2	2	2	2
1719	B	3	3	2	5	3	6	7	2	2	7	1	1	1	7	6	6	4	2	2	3	3	3	4	4	3	2	4	4	3	5	5	3	2	2	6	7	4	4	4	5	2	1	1	2	3	1	1	1
1217	B	7	4	4	7	7	7	7	2	4	7	1	1	1	7	6	7	1	1	2	2	2	5	5	4	4	2	4	4	3	4	5	2	4	2	2	2	2	2	7	2	1	1	1	0	2	1	1	1
1211	B	2	3	1	5	5	7	7	3	4	5	1	1	3	7	5	7	4	4	3	3	3	3	3	3	3	2	3	3	4	4	3	3	2	3	5	5	2	5	5	5	2	2	1	2	2	1	1	1
1109	B	2	3	2	6	6	5	5	3	3	6	2	2	3	5	3	5	3	3	3	3	3	3	4	4	4	2	4	4	3	4	4	3	4	2	2	4	2	2	6	2	3	1	2	1	1	1	1	1
681	B	1	1	1	1	1	1	1	1	1	1	1	1	1	1	1	1	1	1	2	1	2	2	5	5	4	3	5	5	5	5	5	5	4	3	5	6	4	5	6	3	3	1	2	2	2	1	1	1
2854	B	4	4	4	4	4	4	4	4	4	4	4	4	4	4	4	4	4	4	3	3	4	3	3	3	3	3	3	3	3	3	3	3	4	4	6	6	4	4	5	5	2	2	2	2	2	0	2	2
432	B	1	1	2	6	4	4	4	4	4	4	1	4	4	4	4	4	4	4	3	3	3	3	3	3	3	3	3	3	3	3	3	3	4	4	4	4	4	4	4	4	4	2	2	2	2	2	2	2
653	B	4	5	4	4	4	4	3	3	4	4	5	5	4	4	3	4	5	4	3	3	3	3	3	3	3	3	3	3	3	3	3	3	6	5	4	5	3	3	4	3	2	2	1	2	2	1	1	1
1462	B	4	3	5	5	5	5	5	5	5	5	2	3	5	5	3	6	3	5	3	2	3	4	3	4	2	3	3	3	3	4	3	4	4	3	5	5	5	5	3	5	2	1	1	2	2	1	0	0
451	B	3	4	3	3	4	3	3	4	4	4	3	3	4	4	3	4	5	4	5	3	3	3	3	3	3	3	3	3	3	3	3	3	4	4	4	5	4	4	4	4	2	3	2	1	1	1	1	1
691	B	4	4	4	5	5	5	5	5	4	4	5	5	5	5	5	5	5	5	3	3	3	3	3	3	3	3	4	4	3	3	3	3	4	4	4	4	4	4	4	4	2	2	2	2	2	2	2	2
2193	B	1	1	1	7	7	7	7	1	1	7	1	1	1	6	7	7	7	2	2	2	2	5	5	5	5	2	5	5	2	2	5	2	4	2	2	2	2	2	6	2	2	0	1	0	0	0	2	2
729	B	4	3	1	4	7	7	7	7	3	3	3	3	4	4	4	3	4	4	3	3	2	3	5	5	2	3	4	4	4	4	4	4	2	4	5	5	3	3	5	3	2	1	1	1	1	1	1	1
1249	B	2	4	4	6	4	6	6	2	4	5	1	2	2	6	3	6	4	2	3	4	3	3	3	3	3	2	3	4	3	5	3	3	7	6	5	4	4	5	4	5	3	1	2	1	3	3	2	2
802	B	1	1	1	5	5	5	5	5	3	5	2	2	2	5	3	5	3	3	3	4	3	4	4	4	4	3	4	4	4	4	4	4	4	4	4	4	3	3	3	3	3	1	2	1	3	3	3	3
1451	B	3	3	3	4	4	5	4	3	2	6	2	2	3	6	4	6	4	3	2	2	2	2	4	4	4	2	3	2	2	3	3	2	3	3	4	4	3	4	4	3	1	1	1	1	1	1	1	1
1571	B	3	3	5	6	4	4	4	4	3	5	2	2	3	5	4	5	4	4	3	3	3	3	3	3	3	3	3	3	3	3	3	3	4	4	5	5	4	5	4	5	2	2	2	2	2	2	2	2
551	B	2	1	1	1	7	7	7	1	1	1	1	1	1	1	1	1	1	1	3	3	3	3	3	3	3	3	3	3	3	3	3	3	4	4	4	4	4	4	4	4	4	4	4	4	4	4	4	4
1068	B	1	1	2	4	5	5	6	2	2	5	2	2	1	5	2	6	3	6	4	4	4	3	3	3	4	3	4	4	4	4	4	3	4	5	5	5	5	5	5	5	3	3	3	3	1	1	2	1
1183	B	1	1	1	7	7	7	7	1	1	7	1	1	1	7	7	7	2	1	1	1	1	5	5	5	5	1	5	5	1	3	5	1	4	4	5	2	2	1	7	1	3	0	2	0	0	0	1	0
677	B	1	1	1	7	7	7	7	1	1	1	1	1	1	7	4	7	1	1	4	3	5	5	5	5	5	5	5	5	5	5	5	5	4	4	1	6	1	1	7	1	4	4	4	2	4	4	4	4
2292	B	6	6	6	2	2	3	3	5	5	2	4	2	3	2	2	5	6	3	3	3	4	3	3	2	2	2	3	3	4	4	2	4	4	4	6	6	4	3	5	4	1	2	2	2	2	2	2	2
633	B	5	3	4	5	4	3	4	4	5	6	4	5	4	4	5	4	4	5	5	5	5	3	4	3	3	3	4	4	3	4	2	3	4	5	5	6	5	5	4	4	2	1	1	3	1	1	3	3
308	B	3	3	3	3	3	3	3	3	3	3	3	3	3	5	4	5	4	4	3	3	3	3	3	3	3	3	3	3	3	3	3	3	4	4	4	4	4	4	4	4	2	2	2	2	2	2	2	2
870	B	3	3	4	4	5	6	4	4	2	6	6	6	2	4	3	5	3	4	3	3	3	3	3	3	3	3	3	3	3	4	2	3	3	3	5	5	4	5	4	4	1	2	2	2	2	1	1	1
639	B	2	3	3	6	6	6	6	2	3	5	3	3	3	5	5	5	4	4	3	3	3	3	3	3	3	3	3	3	3	3	3	3	4	4	5	5	5	5	4	3	2	1	1	1	1	1	2	1
1140	B	1	1	4	7	6	7	7	1	2	6	1	1	4	6	4	5	4	3	2	2	3	3	3	3	3	2	3	3	2	4	3	3	5	4	4	3	4	4	5	3	1	2	0	1	2	2	1	1
415	B	1	1	1	1	7	7	7	7	1	1	1	1	1	1	1	1	1	1	3	3	3	3	3	3	3	3	3	3	3	3	3	3	4	4	4	4	4	4	4	4	2	2	2	2	2	2	2	2
1012	B	2	3	2	5	5	6	5	2	3	5	3	3	3	5	5	6	5	2	3	3	3	4	4	4	4	3	4	4	3	3	4	3	4	3	4	4	3	4	4	4	0	0	0	0	0	0	0	0
863	B	1	1	1	7	6	6	4	4	4	4	4	4	4	4	4	4	4	4	3	3	3	3	4	4	4	4	4	4	4	4	4	4	4	4	4	4	4	4	4	4	1	1	1	1	1	1	1	1
698	B	1	1	1	1	3	3	5	5	3	3	3	3	3	3	5	5	5	5	2	2	2	2	2	2	2	2	2	2	2	2	2	2	4	4	4	4	4	4	4	4	3	1	1	2	2	2	2	2
908	B	1	1	1	7	7	7	7	1	1	4	1	1	1	7	4	7	4	4	1	1	1	1	5	5	5	5	5	5	1	3	5	1	1	4	4	4	3	3	6	4	2	0	0	0	2	2	2	2
829	B	3	3	4	3	4	4	4	3	4	5	3	3	3	5	5	5	3	3	2	2	2	3	3	3	3	3	3	3	3	4	2	4	4	4	4	4	4	4	4	4	2	2	2	2	0	2	2	2
548	B	2	2	2	6	2	6	7	1	2	2	2	2	2	6	2	6	2	2	4	4	3	3	3	3	3	3	3	3	3	3	3	3	5	6	7	7	7	7	7	7	3	1	1	1	1	1	1	1
707	B	2	2	2	5	4	4	4	4	3	5	1	1	2	5	4	5	4	4	3	3	3	3	3	3	3	3	4	2	3	3	3	3	4	5	5	6	5	5	5	5	3	2	3	2	1	2	0	0
1238	B	5	3	1	2	7	6	5	1	2	4	1	2	1	3	4	2	3	1	4	4	4	5	3	3	3	4	4	5	4	4	3	4	5	6	6	6	5	5	5	5	3	3	2	4	3	3	2	3
1740	B	4	5	4	4	4	6	6	4	3	6	1	1	2	6	3	6	4	5	3	3	3	3	3	3	3	3	3	3	3	3	3	3	5	5	5	5	4	5	4	5	2	2	2	2	2	2	2	2
736	B	5	5	5	5	5	4	4	4	4	5	4	4	4	5	4	5	3	4	3	3	3	3	3	3	3	3	3	3	3	3	3	3	4	4	4	4	4	4	4	4	2	2	2	2	2	2	2	2
2735	B	1	3	3	6	6	6	6	2	1	6	1	1	4	4	4	6	1	1	4	2	3	4	4	4	4	3	4	4	3	3	3	3	5	4	2	5	3	4	5	3	4	1	3	1	3	1	1	2
750	B	3	4	4	4	4	4	5	3	4	4	4	4	4	5	5	4	3	4	2	2	2	2	2	2	2	2	3	3	2	2	3	3	4	4	4	4	4	4	4	4	1	1	1	1	1	1	1	1
892	B	1	1	1	7	7	7	7	1	1	7	1	1	1	7	7	7	1	1	1	1	1	1	5	5	5	1	1	1	1	5	5	1	4	1	2	5	1	1	7	5	4	0	0	0	0	0	0	0
513	B	4	4	4	4	4	4	4	4	4	4	4	4	4	4	4	4	4	4	4	4	4	4	4	4	4	4	4	4	3	3	3	3	4	4	4	4	4	4	4	4	2	2	2	2	2	2	2	2
788	B	3	2	2	5	5	5	5	2	3	2	2	2	2	6	5	6	3	2	2	2	2	4	4	4	4	2	4	4	2	4	4	2	4	4	4	4	4	4	4	4	2	2	2	2	2	2	2	2
1645	B	2	1	6	6	6	6	6	1	1	1	1	1	1	4	3	4	4	1	3	3	3	3	4	4	4	2	3	4	4	4	3	2	2	4	3	4	2	2	4	4	1	2	1	0	0	0	0	0
646	B	4	4	4	4	4	4	4	4	4	4	4	4	4	4	4	4	4	4	2	2	2	2	4	4	3	2	4	3	3	4	3	3	4	4	4	4	4	4	4	4	2	2	2	2	2	2	2	2
1212	B	2	4	6	6	4	7	2	4	2	7	2	2	4	4	4	6	3	4	3	4	3	3	3	4	3	4	3	3	3	3	3	2	4	3	7	5	3	3	5	4	2	1	2	1	2	2	2	2
727	B	4	5	5	5	3	3	3	4	3	5	3	4	4	4	3	5	5	3	4	4	4	2	3	3	3	3	2	2	2	2	2	3	7	5	3	7	3	5	4	4	2	3	3	3	2	2	2	2
1016	B	1	1	1	1	7	7	7	1	1	7	1	1	1	7	7	7	1	1	1	1	1	3	5	5	5	1	5	5	1	3	5	3	4	6	2	1	4	1	7	1	2	0	1	0	0	0	0	0
434	B	4	4	4	4	4	4	4	4	4	4	4	4	4	4	4	4	4	4	3	3	3	3	3	3	3	3	3	3	3	3	3	3	4	4	4	4	4	4	4	4	2	2	2	2	2	2	2	2
2298	B	1	1	1	7	7	7	7	1	1	3	1	1	1	6	3	7	5	6	2	1	1	5	5	5	5	1	5	5	1	5	5	2	7	2	1	1	1	1	7	1	0	0	0	0	0	1	1	0
986	B	4	4	4	6	5	5	5	3	4	6	2	2	4	6	2	6	6	4	3	3	2	4	3	3	3	3	4	3	3	3	4	3	6	4	4	5	3	5	4	4	2	1	1	1	2	1	0	0
1024	B	1	1	1	1	7	7	7	1	1	4	1	1	2	4	3	7	3	1	2	1	1	4	5	5	1	2	5	5	2	2	5	1	2	2	4	4	3	5	6	1	2	1	1	0	4	0	0	0
2106	B	1	1	1	7	7	7	7	1	1	7	1	1	1	7	7	7	1	1	3	3	3	4	4	4	4	2	5	5	1	2	5	1	4	4	4	4	4	4	6	6	0	0	0	0	0	0	0	0
338	B	3	3	3	3	4	4	4	4	4	4	4	4	4	4	4	4	4	4	3	3	3	3	3	3	3	3	3	3	3	3	3	3	4	4	4	4	4	4	4	4	2	2	2	2	2	2	2	2
956	B	2	2	2	4	6	7	5	2	3	6	1	1	2	4	5	6	4	3	3	3	3	4	4	4	4	3	4	3	3	4	4	3	4	3	3	4	2	2	6	3	2	1	2	1	2	1	1	2
858	B	5	5	5	3	3	5	3	4	4	5	3	2	3	4	3	5	4	4	4	3	4	4	3	3	3	3	3	3	3	3	3	3	4	3	5	6	4	4	4	4	2	4	2	2	2	2	2	2
546	B	4	4	4	4	4	4	4	4	3	3	1	1	2	4	3	5	5	4	3	3	3	3	3	3	3	3	3	3	3	3	3	3	4	4	6	6	4	4	4	4	3	3	2	3	2	2	2	2
2005	C	4	3	3	5	5	6	6	3	2	3	2	2	2	5	5	6	5	5	3	2	3	4	4	4	4	3	4	4	3	4	4	3	4	4	5	5	4	4	4	4	2	2	1	1	2	2	2	2
774	C	2	2	1	7	4	4	6	2	2	4	2	2	2	4	5	6	4	2	2	2	2	4	4	4	4	3	4	4	3	4	4	3	5	4	4	4	3	3	5	3	0	0	0	2	2	2	1	1
902	C	2	2	1	2	6	6	6	6	6	4	6	7	6	6	6	7	4	2	2	2	2	4	4	4	4	3	4	4	3	5	4	3	3	4	3	2	4	4	4	4	2	2	2	2	3	2	1	2
2880	C	2	2	2	6	7	7	7	2	2	6	2	2	2	3	3	6	6	3	2	3	2	4	4	4	4	3	4	4	3	3	4	2	3	3	2	2	2	2	5	3	0	0	0	0	0	0	0	0
715	C	4	5	4	4	4	4	5	4	4	4	4	4	4	3	5	4	4	4	3	3	3	3	3	3	3	3	3	3	3	4	3	3	4	4	3	3	2	3	4	4	1	3	1	1	2	1	1	1
1148	C	1	2	1	7	7	7	7	2	2	4	1	1	1	6	6	7	2	2	2	2	3	4	4	4	4	2	4	4	3	4	4	2	4	2	5	5	4	4	5	3	2	1	1	1	1	1	2	1
1230	C	1	1	1	7	7	7	7	1	1	7	1	1	2	7	7	7	2	1	3	2	3	5	5	5	5	2	5	5	3	4	4	3	2	2	2	2	2	2	4	1	1	0	0	0	0	0	0	0
690	C	5	4	6	4	5	7	1	4	5	6	3	4	5	2	4	4	4	2	3	3	3	3	3	3	3	3	3	3	3	3	3	3	4	4	4	4	4	4	4	4	1	1	1	1	1	1	1	1
680	C	2	2	3	7	7	7	7	2	2	5	1	1	1	6	4	2	2	2	3	3	3	3	3	3	3	3	3	3	3	3	3	3	4	3	4	4	4	4	6	6	2	2	2	0	0	0	0	0
1635	C	2	2	2	6	6	6	6	2	2	6	2	2	2	5	3	6	3	2	3	2	2	4	4	4	4	2	4	4	2	3	4	2	4	3	5	5	3	3	5	5	1	1	1	2	3	0	1	0
1074	C	2	2	3	6	6	6	5	2	2	5	1	2	2	3	3	6	2	2	2	2	2	4	4	4	4	2	4	4	2	3	4	2	4	3	2	5	2	3	6	2	2	0	0	2	1	1	1	1
654	C	2	2	2	6	6	6	3	2	2	4	3	4	2	3	4	5	4	2	2	2	2	4	4	4	4	2	4	4	2	4	3	3	4	4	4	4	4	4	4	4	2	1	1	0	1	1	1	1
680	C	1	2	1	7	7	7	7	1	1	1	1	1	1	1	1	1	1	1	1	1	1	5	5	5	5	1	5	5	1	1	5	1	1	2	2	5	1	5	7	1	1	0	1	0	0	0	0	0
2047	C	3	3	2	6	6	6	6	2	2	6	1	1	2	7	3	7	2	2	3	3	3	3	3	4	3	2	4	4	3	3	4	3	3	4	3	4	1	1	6	1	1	2	0	0	1	0	0	1
750	C	3	3	3	3	4	4	5	2	2	3	3	2	3	5	3	5	2	3	4	3	5	4	4	3	3	3	4	4	4	4	4	3	3	4	3	5	5	5	5	4	4	2	2	1	1	1	1	2
1290	C	1	4	3	5	6	6	7	2	2	5	2	2	2	5	4	5	4	4	3	3	3	4	4	4	4	3	4	4	3	3	4	3	4	4	4	4	4	4	4	4	2	2	2	2	2	2	2	2
786	C	3	4	4	6	6	6	6	3	3	5	1	1	2	6	3	5	3	4	2	2	2	3	2	2	3	3	3	3	3	4	4	4	3	4	3	4	4	4	4	4	3	2	2	1	0	0	0	0
797	C	4	3	3	3	3	4	3	2	2	6	3	3	3	3	3	3	3	3	4	4	4	4	4	4	4	4	4	4	4	4	4	4	5	5	5	5	5	5	5	5	4	2	2	2	2	2	2	2
971	C	1	3	4	5	4	4	3	2	2	5	1	1	2	4	4	5	4	1	3	3	3	3	3	3	3	3	4	4	4	5	4	3	4	3	4	5	5	5	4	4	3	3	2	2	2	2	2	2
771	C	3	3	3	6	6	6	6	2	2	6	2	3	3	6	5	6	5	4	3	3	3	4	4	4	3	3	4	4	3	4	3	3	4	5	5	5	4	4	5	4	2	2	2	1	2	1	1	2
754	C	2	2	2	6	6	6	2	2	2	2	2	2	2	2	4	6	2	2	2	2	2	2	3	4	3	3	4	4	3	3	4	3	4	4	4	4	4	4	4	4	2	2	2	2	2	2	2	2
947	C	6	6	3	4	3	3	5	4	5	6	3	4	4	5	4	5	5	5	3	4	4	3	3	3	3	3	3	3	3	3	2	3	5	6	6	6	4	5	5	5	2	2	2	2	1	1	1	1
519	C	3	3	3	3	5	5	5	5	2	2	2	2	2	2	2	2	2	2	3	3	3	3	3	3	3	3	3	3	3	3	3	3	1	1	1	1	4	4	4	4	2	2	2	2	2	2	2	2
1916	C	4	4	4	6	6	4	5	3	3	7	1	1	3	7	3	4	4	4	3	3	3	4	4	4	4	3	4	4	3	4	3	3	3	4	4	4	4	4	5	4	3	2	2	2	2	3	1	2
1170	C	4	4	4	5	4	4	4	4	4	4	4	4	4	4	4	4	4	4	3	3	3	3	4	4	4	3	3	4	3	3	3	3	4	4	4	4	4	4	4	4	0	0	2	2	2	2	2	2
556	C	3	3	5	3	3	5	3	3	3	3	3	3	3	3	3	5	3	3	2	2	3	3	3	3	3	3	3	3	3	3	3	3	4	4	4	4	4	4	4	4	2	2	2	2	2	2	2	2
1317	C	4	4	4	5	4	7	6	2	2	6	4	1	3	3	2	6	2	4	3	2	2	4	4	4	4	3	4	4	3	3	4	2	4	2	6	6	2	5	4	4	2	4	1	0	0	0	0	0
479	C	4	4	4	4	4	4	4	4	3	4	4	4	3	4	5	5	3	3	3	3	3	3	3	3	3	3	3	3	3	3	3	3	4	4	4	4	4	4	4	4	2	2	2	2	2	2	2	2
1140	C	2	2	2	4	5	3	4	2	2	5	2	4	4	1	1	5	5	1	3	2	3	4	4	4	3	3	4	4	3	4	4	3	6	2	5	6	4	5	5	3	1	3	2	2	2	2	1	1
802	C	2	2	2	7	7	7	7	1	2	6	1	1	2	7	7	7	2	2	2	2	2	2	4	4	4	2	4	4	4	4	4	4	2	2	2	2	2	2	5	2	2	1	1	1	2	1	1	1
2712	C	3	3	3	4	4	6	5	3	3	6	1	1	2	4	4	6	3	3	1	1	2	4	5	5	4	2	5	5	4	4	4	2	4	4	4	4	4	4	4	4	1	1	1	2	1	1	1	1
1541	C	4	4	4	4	4	4	4	4	4	4	4	4	4	4	4	4	4	4	3	3	3	3	3	3	3	3	3	3	3	3	3	3	4	4	4	4	4	4	4	4	1	2	1	2	1	1	1	1
1383	C	4	4	4	4	4	5	5	4	4	4	4	1	1	6	5	6	3	3	5	5	5	2	2	2	2	3	3	3	3	3	3	3	4	4	4	4	4	4	4	4	2	2	2	2	2	2	2	2
1012	C	1	1	1	7	7	7	7	1	1	1	1	1	1	7	7	7	1	3	1	1	1	5	5	5	5	1	5	1	1	3	5	5	5	2	1	1	1	1	7	1	0	0	0	0	0	0	0	0
595	C	2	2	2	6	6	6	6	2	2	6	2	2	2	6	5	6	4	2	2	2	2	2	4	4	4	4	4	4	4	4	4	4	4	4	4	4	4	4	4	4	2	2	2	2	2	2	2	2
513	C	2	2	2	2	2	2	2	2	2	2	2	2	2	2	2	2	2	2	2	2	2	2	4	4	4	2	4	4	2	4	4	4	4	4	4	4	4	4	4	4	1	1	1	1	1	1	1	1
1304	C	1	1	1	7	7	7	7	1	1	6	1	1	1	6	6	7	2	2	2	1	1	1	4	5	5	2	4	5	2	4	5	1	2	2	2	2	1	2	6	1	0	0	0	0	0	0	0	0
1555	C	3	3	3	5	4	6	5	3	3	4	3	2	2	4	3	6	4	4	3	3	3	3	3	3	3	2	4	4	3	3	3	3	4	3	3	3	3	3	4	3	1	1	1	0	0	0	0	0
1245	C	1	1	1	7	7	7	7	1	1	3	1	1	1	4	2	7	2	1	2	1	2	5	5	5	4	2	4	5	2	2	4	2	2	2	2	5	1	2	6	3	0	2	0	0	2	2	2	2
1409	C	4	5	4	3	5	6	4	4	3	6	3	3	3	3	3	5	4	3	3	3	3	3	3	3	3	3	3	3	3	3	3	3	6	5	5	5	5	5	4	4	1	2	2	1	1	1	2	1
1041	C	3	3	4	4	4	5	4	3	3	4	3	3	3	5	3	5	5	4	3	2	3	3	3	3	3	3	3	3	3	4	3	3	4	4	5	5	3	3	3	3	1	1	1	0	2	2	2	2
746	C	2	2	2	6	6	6	4	1	1	4	3	2	2	5	5	6	2	2	3	3	3	4	4	5	5	3	5	5	4	5	5	3	3	2	3	3	2	4	6	3	1	4	2	2	3	2	2	2
1950	C	1	4	3	7	7	7	7	1	3	6	1	1	1	7	7	7	7	5	2	3	2	4	4	4	4	3	4	4	2	4	3	2	4	4	2	2	1	2	6	3	2	1	0	0	0	0	0	0
1114	C	3	3	3	3	3	3	3	3	3	3	3	3	3	3	3	3	3	3	3	2	4	3	4	4	4	4	3	4	4	4	3	3	5	4	4	5	5	5	5	5	1	3	1	1	1	1	1	1
1080	C	1	1	1	1	7	7	7	7	1	1	1	1	1	7	7	7	7	7	2	1	1	1	5	5	5	5	5	5	3	3	3	5	5	6	5	5	6	4	6	4	2	0	2	0	0	0	0	0
2058	C	1	2	2	7	7	7	7	1	1	2	1	1	1	7	3	7	3	2	2	2	1	1	5	5	5	5	5	5	3	5	5	2	5	3	3	5	2	5	7	2	2	1	1	0	3	2	1	1
738	C	3	2	4	4	4	7	4	3	4	4	4	4	4	4	4	4	4	7	2	2	2	3	3	3	3	3	2	3	3	3	3	2	2	4	4	6	4	4	6	4	1	1	1	2	1	1	1	1
1227	C	3	4	4	4	4	5	5	3	4	5	3	3	3	4	4	5	4	3	3	3	3	3	3	3	3	3	3	3	3	3	3	3	3	3	5	5	4	3	5	4	1	2	1	1	1	1	1	1
786	C	3	4	4	4	5	6	6	3	3	6	3	3	4	6	2	6	5	4	4	4	4	3	3	3	3	3	3	3	4	4	3	3	4	3	4	6	4	5	7	6	1	1	1	2	1	1	1	1
886	C	2	3	3	7	7	7	7	4	2	7	2	3	1	4	2	7	7	6	3	2	3	3	3	3	3	3	5	5	5	3	5	4	4	4	4	4	4	4	4	4	2	1	0	0	0	0	1	1
719	C	3	3	2	5	7	7	7	7	6	5	5	5	5	6	6	5	5	5	2	3	3	3	4	4	4	4	4	4	4	4	4	4	4	4	4	4	4	4	4	4	4	1	1	1	0	0	0	0
876	C	1	1	1	7	7	7	7	1	1	1	1	1	1	7	1	7	1	1	1	1	1	5	5	5	5	1	5	5	1	1	5	1	1	1	1	1	1	1	7	1	0	0	0	0	0	0	0	0
897	C	4	5	4	3	5	5	4	5	5	5	3	4	3	5	3	5	4	3	3	2	3	2	2	2	2	3	3	3	4	4	3	3	3	3	5	5	5	5	4	4	3	1	1	2	2	2	2	1
662	C	3	1	2	3	4	7	4	3	3	3	2	2	1	4	1	7	6	4	3	2	3	3	3	3	3	2	3	3	4	5	4	3	4	4	5	6	5	5	3	4	3	0	0	1	0	0	0	0
1223	C	2	3	3	7	5	6	5	4	3	5	1	1	1	5	5	6	4	5	2	2	2	3	3	3	3	3	3	3	2	3	3	3	4	4	4	4	1	1	4	1	0	0	0	0	0	0	0	0
2949	C	2	3	4	6	6	6	4	4	4	6	4	4	2	5	3	6	6	5	3	3	3	3	3	3	3	3	3	3	3	3	3	3	4	5	4	5	3	4	3	4	1	2	2	2	2	2	1	1
2774	C	1	2	2	6	4	7	4	2	2	6	2	1	2	3	5	7	4	4	2	2	3	4	4	5	4	2	5	5	2	3	5	2	4	1	1	1	1	1	4	1	0	1	0	0	0	0	0	0
1293	C	2	2	2	7	7	7	7	2	2	4	2	1	2	4	4	6	3	2	3	3	3	3	4	4	4	3	4	4	3	3	4	2	4	4	5	5	4	4	5	4	2	0	0	0	0	2	0	0
942	C	1	3	1	5	5	6	7	2	3	3	1	1	1	6	5	5	3	3	3	2	3	4	3	3	4	3	3	3	3	3	4	3	4	3	3	5	2	4	5	3	2	1	2	1	1	1	1	1
1155	C	1	2	3	7	7	7	4	2	1	2	1	1	2	5	4	7	2	2	1	1	1	4	4	5	4	2	4	4	2	2	4	2	3	3	5	5	2	2	4	2	2	1	0	0	0	0	0	0
1281	C	2	4	4	5	5	5	4	3	3	5	2	3	2	6	2	6	3	4	3	3	3	3	3	4	3	3	4	4	3	3	4	3	4	3	3	5	3	3	5	2	2	2	1	1	1	0	0	0
2460	C	2	5	2	5	7	7	7	2	2	2	1	1	1	6	3	7	2	4	2	2	2	3	4	3	4	2	4	3	3	3	3	3	5	4	4	5	4	4	6	3	3	2	2	2	2	0	2	1
1408	C	5	5	5	4	4	4	4	5	5	5	5	5	6	4	3	2	5	4	4	3	4	3	4	4	2	3	3	3	4	3	3	3	4	4	4	4	5	5	5	4	2	2	2	3	1	1	1	1
866	C	3	3	3	3	7	7	7	1	2	2	2	2	3	3	5	7	5	3	4	3	2	4	4	5	4	2	4	3	3	4	4	3	4	5	5	6	3	6	6	3	1	2	0	1	1	0	1	0
637	C	4	2	4	6	6	6	6	3	2	3	2	2	2	2	3	2	3	3	1	1	1	4	4	4	4	1	4	4	3	4	4	2	5	4	5	5	4	4	4	4	2	0	0	0	0	0	0	1
1720	C	1	1	2	6	7	7	7	1	2	4	1	1	1	6	5	7	4	1	1	1	1	3	3	4	4	2	3	3	2	3	3	2	3	3	3	3	3	3	5	3	1	0	0	0	0	0	1	1
1772	C	3	3	3	5	5	5	5	3	4	5	2	2	3	5	4	5	3	5	3	3	3	4	4	3	4	4	4	4	4	4	4	4	4	4	5	4	4	3	4	5	2	2	2	2	1	1	1	1
1212	C	2	2	2	6	6	6	6	2	2	6	2	2	2	4	3	6	2	2	3	2	3	4	4	4	4	3	4	4	3	3	4	3	4	2	6	6	6	6	6	5	2	1	2	2	1	1	1	1
863	C	1	1	1	6	6	6	6	1	1	1	1	1	1	6	6	6	6	1	3	3	3	3	3	3	3	3	3	3	3	3	3	3	3	2	2	3	2	2	3	5	1	1	1	1	1	1	1	1
967	C	1	1	1	4	4	6	4	2	2	2	2	2	2	2	2	5	4	2	3	3	3	3	4	4	4	4	4	4	4	4	4	3	5	4	4	4	4	4	5	4	2	2	2	4	2	2	2	2
1921	C	2	3	3	6	6	6	6	3	3	5	3	3	4	5	5	5	3	3	2	2	3	4	3	4	3	3	3	4	3	4	4	3	4	4	4	4	4	4	5	5	1	1	1	2	2	2	2	2
1965	C	2	2	2	5	5	5	5	3	3	3	3	3	3	3	3	3	3	3	2	2	2	3	3	3	3	3	3	3	3	3	3	3	4	4	4	4	4	4	4	4	2	2	2	2	2	2	2	2
552	C	4	4	4	4	4	4	4	4	4	4	4	4	3	4	5	5	4	4	3	2	2	2	2	4	3	2	3	3	3	3	3	3	2	2	2	2	2	2	2	2	1	1	1	1	1	1	1	1
1004	C	1	1	1	7	7	7	7	1	1	7	1	1	1	7	7	7	7	2	2	1	2	5	5	5	5	1	5	5	1	4	5	1	2	2	1	1	1	1	7	1	2	0	1	0	0	0	0	0
1285	C	3	2	3	3	3	3	3	3	3	3	3	3	3	3	3	3	3	3	3	2	2	4	4	4	4	2	4	4	2	4	4	2	3	3	5	5	5	5	5	5	3	3	3	1	1	1	1	1
1026	C	5	4	4	3	3	3	5	3	2	7	1	1	2	7	3	5	5	3	3	3	3	4	4	4	3	3	3	3	4	4	3	3	5	5	5	6	6	5	4	4	1	2	1	1	2	2	2	2
893	C	2	3	3	7	6	6	3	3	2	2	2	3	3	5	5	5	2	5	2	2	1	4	4	4	4	2	4	4	4	2	4	4	3	3	3	3	5	3	6	5	3	1	1	1	1	1	1	1
1032	C	2	3	3	6	6	6	6	2	2	6	2	2	3	5	4	6	4	3	2	2	3	3	3	4	4	3	3	4	3	3	3	3	5	3	5	5	4	3	5	3	0	0	0	0	0	0	0	0
930	C	4	4	3	4	5	5	5	4	4	5	2	3	4	5	3	5	5	5	3	3	4	4	4	4	4	4	4	4	4	4	4	4	4	4	5	5	3	5	4	4	3	2	2	1	3	3	2	2
1018	C	3	3	3	4	4	5	5	3	3	4	3	3	3	4	4	5	4	3	3	1	3	3	3	3	3	2	3	3	3	3	3	3	3	3	4	4	4	4	5	5	1	2	1	2	1	1	1	1
2892	C	2	1	1	5	6	6	7	1	2	6	1	1	2	6	6	7	2	1	3	2	3	4	4	5	4	3	4	4	3	4	4	3	6	5	5	5	4	5	5	4	3	1	1	1	1	1	1	1
454	C	1	1	1	1	1	1	1	1	1	1	1	1	1	1	1	1	1	1	2	2	2	2	2	2	2	2	2	2	2	2	2	2	4	4	4	4	4	4	4	4	2	2	2	2	2	2	2	2
831	C	3	1	4	5	6	4	6	2	2	2	2	2	2	5	3	5	2	1	3	2	3	4	4	4	4	2	4	4	2	4	4	4	4	2	3	5	4	4	6	1	1	1	1	1	0	1	1	1
1082	C	1	1	3	7	7	7	7	1	1	1	1	1	1	7	7	7	7	1	1	1	1	5	5	5	5	1	5	5	1	5	5	1	7	1	7	6	1	1	7	1	0	0	0	0	0	0	0	0
790	C	1	1	1	7	7	7	7	1	1	7	1	1	2	7	7	7	7	7	1	1	2	5	5	4	4	4	4	4	4	4	4	4	2	1	2	5	5	4	5	4	2	2	1	2	0	0	0	4
1426	C	2	3	2	7	6	6	7	1	6	7	1	1	2	7	6	7	4	2	4	2	3	4	4	4	4	2	4	4	3	5	4	2	3	1	1	1	2	1	7	1	2	1	0	1	0	0	2	0
1325	C	2	3	1	5	7	4	7	1	2	7	1	1	3	7	5	7	2	3	3	2	3	5	5	5	4	4	4	4	3	4	4	3	4	4	4	4	4	4	4	4	2	2	2	2	2	2	2	2
2386	C	2	2	2	5	5	6	5	2	3	5	3	3	3	3	5	6	3	3	3	3	3	3	3	3	3	3	3	3	3	3	3	3	3	3	5	4	3	5	5	4	1	2	1	2	2	1	1	1
870	D	3	4	3	5	4	4	6	5	4	4	4	4	3	4	3	5	5	2	3	3	3	3	3	3	3	3	3	3	3	4	3	3	4	3	3	5	5	5	5	4	3	3	3	2	3	3	3	3
847	D	4	5	5	5	3	3	3	4	6	6	6	6	6	6	3	4	6	5	4	4	5	4	2	2	2	3	2	2	4	3	3	3	5	5	5	4	5	5	5	4	2	2	2	3	1	3	3	3
2793	D	4	2	3	5	4	4	6	2	2	4	2	2	2	4	5	4	2	2	2	2	3	3	4	4	3	3	3	3	3	3	4	4	3	3	2	5	2	2	6	2	2	1	2	2	1	1	1	2
918	D	1	1	1	1	1	1	1	1	2	4	1	1	1	5	4	6	1	1	2	1	2	1	5	5	5	2	4	5	2	4	5	2	4	2	2	2	1	2	7	2	2	0	1	0	0	0	0	0
792	D	2	2	2	3	6	3	6	2	5	4	2	2	2	5	2	6	2	5	2	3	3	3	3	3	3	3	3	3	3	4	4	4	5	5	5	5	4	4	5	5	3	1	1	1	1	1	1	1
697	D	2	2	4	4	5	3	4	3	3	5	1	1	3	4	4	5	5	3	3	2	3	3	4	4	3	2	3	3	3	3	3	3	5	5	5	5	3	3	3	5	2	2	1	2	1	1	1	1
898	D	3	3	4	4	4	5	4	3	3	5	3	3	3	5	3	5	4	4	3	3	3	3	3	3	4	3	3	3	2	3	3	3	4	4	4	5	3	4	4	4	2	1	1	1	1	1	2	2
1281	D	2	2	2	5	4	5	5	2	2	6	1	1	2	5	5	7	3	2	2	2	3	3	3	5	4	1	4	4	3	4	4	2	4	2	3	2	1	4	6	3	2	0	2	1	2	1	0	0
752	D	1	4	3	4	4	6	5	3	3	3	2	1	2	4	3	6	2	2	4	3	3	4	4	4	4	2	4	3	3	4	4	3	4	2	2	2	2	2	5	4	4	4	2	1	1	1	1	1
915	D	2	5	2	3	3	2	6	5	5	4	3	2	3	4	4	6	4	3	4	4	5	3	3	4	3	3	3	3	4	4	4	3	4	3	3	3	4	3	5	4	3	3	3	3	2	2	2	2
486	D	2	2	2	5	6	6	6	2	2	4	1	1	2	5	4	5	4	2	3	3	3	3	3	4	4	2	4	4	3	4	4	4	4	4	4	4	4	4	4	4	2	2	2	2	2	2	2	2
990	D	5	3	4	5	3	4	5	2	3	5	2	2	2	4	3	5	5	3	2	2	3	4	4	4	3	3	3	3	4	3	4	3	6	4	5	6	5	6	4	3	1	1	1	0	1	0	1	0
1191	D	2	3	4	6	6	6	5	3	4	6	2	2	2	4	6	6	3	4	3	3	3	4	4	4	3	2	3	3	3	3	4	3	4	4	3	5	3	5	4	4	1	2	1	1	2	1	0	1
692	D	1	1	1	5	6	6	6	2	2	5	2	2	4	6	6	6	2	2	2	2	2	2	4	4	4	2	4	4	3	5	5	2	3	3	3	3	3	3	5	3	2	0	0	0	0	0	0	0
1209	E	2	3	2	6	4	6	6	2	2	2	2	2	2	6	4	6	2	2	3	3	3	4	3	4	4	2	4	4	2	3	4	2	4	2	2	3	2	2	6	2	3	2	2	1	2	2	2	2
1025	E	2	3	2	6	6	7	6	2	2	2	2	1	2	6	6	6	4	2	3	3	4	3	4	4	4	3	4	4	4	4	4	3	4	4	2	4	4	4	5	4	2	1	1	1	1	1	1	1
2716	E	3	3	4	2	2	5	4	6	5	2	3	3	2	1	1	6	5	1	4	5	5	2	2	2	2	4	3	3	4	4	4	4	6	5	2	5	5	5	3	5	2	3	3	4	3	3	3	3
1523	E	2	3	3	6	5	5	6	2	3	3	2	2	3	5	4	5	4	3	3	3	3	4	4	4	4	3	4	4	3	4	2	3	5	4	3	5	4	5	4	4	3	3	1	1	1	1	1	1
1228	E	5	4	4	4	1	5	5	6	4	5	3	3	2	3	7	4	5	2	5	3	4	3	2	2	2	3	3	3	4	3	3	5	4	5	5	3	4	5	5	5	1	2	0	2	0	0	0	0
1055	E	2	2	2	6	7	7	6	2	2	4	1	1	1	3	3	5	4	1	2	2	2	4	4	4	3	1	4	4	3	4	4	4	4	3	4	4	3	3	4	4	0	1	1	2	0	0	0	0
1910	E	4	3	3	5	5	5	6	2	3	5	2	2	3	5	5	6	3	3	3	2	3	4	4	4	4	2	4	4	3	4	4	2	6	5	3	3	3	3	5	3	2	1	1	1	1	1	1	1
683	E	2	2	2	6	6	7	5	2	2	6	2	2	2	3	3	6	4	2	2	3	2	2	3	4	4	4	4	4	2	4	4	2	5	5	5	6	5	5	5	4	3	1	2	1	1	1	1	1
1961	E	3	2	5	3	6	6	6	2	5	6	2	2	3	5	3	6	3	3	4	3	4	3	4	4	3	2	4	4	4	4	2	3	3	5	6	5	5	4	2	7	3	0	1	3	3	3	0	3
1349	E	1	2	5	6	7	7	7	2	2	6	1	1	1	6	4	7	2	5	4	3	4	4	3	4	4	2	5	5	3	4	4	2	2	4	3	7	2	2	6	3	4	4	4	4	2	2	1	1
1851	E	4	4	2	4	5	7	7	4	3	6	1	1	2	7	2	7	2	2	3	3	3	3	3	4	4	3	3	3	3	4	4	3	6	4	7	7	5	6	5	4	4	3	3	2	2	2	3	3
1034	E	1	2	2	2	6	6	6	2	2	3	3	2	2	6	5	6	5	5	3	3	4	4	4	4	4	2	4	4	2	3	3	3	4	4	4	4	4	4	4	4	1	1	1	1	2	2	2	2
1340	E	3	4	4	3	5	5	5	3	3	5	2	2	2	5	3	6	3	4	3	4	4	4	3	3	3	3	4	4	3	4	4	3	4	5	3	4	4	5	5	2	2	2	2	2	2	3	1	2
1553	E	5	4	3	4	3	6	7	4	3	6	1	3	3	2	2	6	3	3	4	4	4	3	3	3	3	3	3	3	4	5	3	4	6	5	5	6	6	6	6	6	4	1	3	4	2	2	1	0
611	E	2	3	3	4	4	4	7	3	2	5	2	2	3	5	5	5	4	3	3	3	3	3	3	3	3	3	4	4	4	4	4	4	4	4	4	4	4	4	4	4	4	1	1	1	1	1	1	1
1558	E	1	1	1	6	6	7	4	1	2	4	1	1	2	6	6	7	2	1	1	2	2	4	5	5	5	3	5	5	3	3	4	3	6	2	2	2	6	4	6	6	3	1	0	0	0	0	0	0
739	E	3	3	3	5	5	6	6	5	4	7	2	4	2	6	4	7	2	2	2	2	3	4	4	4	4	2	4	4	3	3	3	3	4	4	4	4	4	4	4	4	2	2	2	2	2	2	2	2
1106	E	3	4	4	5	5	5	4	3	4	5	3	3	3	5	5	5	4	3	2	2	2	3	3	4	4	2	4	4	3	3	3	2	3	3	4	5	3	3	4	3	2	1	1	1	0	0	0	0
767	E	3	2	3	2	4	4	4	2	3	2	1	2	3	2	4	6	2	2	2	2	2	3	4	4	4	2	4	4	2	3	4	2	4	2	4	5	2	4	5	2	1	1	1	1	3	1	2	1
1036	E	2	2	2	4	5	7	4	2	2	6	2	2	2	7	6	7	2	2	2	2	2	3	4	4	3	2	4	4	3	4	4	2	5	2	4	6	5	5	6	6	2	0	1	0	0	0	0	0
1029	E	1	1	3	5	6	5	4	3	3	6	2	2	2	2	3	3	3	2	3	4	4	3	3	3	3	3	4	4	4	3	3	3	3	3	3	4	3	4	5	3	2	0	0	0	1	1	1	1
1988	E	5	5	4	4	3	5	4	2	3	6	1	1	2	6	3	6	3	3	3	3	3	4	4	4	3	2	5	4	2	3	4	2	2	1	2	3	4	3	3	3	2	1	1	1	3	2	1	2
1096	E	2	2	2	7	6	6	6	2	3	6	2	1	2	7	6	7	6	1	2	2	1	4	4	4	4	2	4	4	3	3	4	2	3	2	2	4	4	2	6	2	2	1	1	1	1	1	1	1
1129	E	3	3	4	3	5	5	4	3	4	6	2	2	3	4	3	5	3	3	3	3	3	3	3	4	4	3	4	4	3	4	3	3	4	3	5	5	5	5	4	5	2	2	1	0	0	1	0	0
2570	F	1	1	3	7	4	7	6	2	1	6	1	1	4	6	5	7	2	3	2	2	3	4	4	4	4	2	4	4	3	3	4	4	4	4	4	4	4	4	6	2	3	2	2	2	1	1	3	2
463	F	1	1	1	7	7	7	7	1	1	5	1	1	2	3	3	7	3	3	2	2	2	2	2	3	3	3	3	3	3	3	3	3	4	4	4	4	4	4	4	4	2	2	2	2	2	2	2	2
864	F	1	2	3	6	6	6	6	2	2	6	2	2	3	4	3	5	3	3	3	2	3	4	4	4	3	2	4	4	3	4	4	2	4	4	4	4	4	4	4	4	2	1	2	1	1	2	2	2
514	F	3	3	3	4	4	4	3	3	3	3	3	3	3	3	3	5	3	3	3	3	3	3	3	3	3	3	3	3	3	3	3	3	4	4	4	4	4	4	4	4	2	2	2	2	3	1	2	2
1616	F	2	3	1	6	3	6	3	3	3	6	2	2	1	6	2	7	2	2	3	3	3	4	4	4	3	3	4	4	3	3	4	3	7	6	5	5	4	5	6	5	3	1	2	2	3	2	1	3
1701	F	4	4	4	3	4	7	7	3	3	4	1	1	2	1	2	7	5	3	3	2	3	3	3	3	3	2	4	4	3	3	3	3	4	4	5	6	5	4	3	5	1	0	0	2	1	0	0	0
885	F	6	5	5	4	4	4	6	3	4	7	1	4	5	7	1	7	7	5	3	3	3	4	4	3	2	3	3	3	3	3	3	3	4	4	4	5	5	5	5	5	3	1	2	2	2	2	2	2
1448	F	2	2	2	5	5	4	6	2	2	5	1	2	2	6	5	4	4	2	3	3	3	4	4	4	3	4	4	3	3	3	4	3	5	3	3	3	3	3	5	3	1	3	1	1	3	1	1	1
2503	F	2	2	2	6	4	6	6	3	4	6	6	6	3	4	5	7	6	6	2	2	4	3	3	3	3	3	2	3	3	2	2	2	2	2	2	2	2	2	4	3	2	2	1	1	1	1	2	1
806	F	1	1	1	7	7	7	7	1	1	7	1	1	1	7	1	7	1	1	2	1	2	5	5	5	5	5	5	5	3	5	5	3	6	6	6	7	6	6	7	2	0	0	0	2	2	2	1	0
1337	F	2	2	4	6	6	6	6	2	2	6	2	2	2	5	3	6	2	2	3	2	3	4	3	4	3	2	4	4	3	3	4	2	4	4	5	5	4	4	5	4	3	2	1	1	1	1	1	1
1733	F	3	4	4	5	5	6	6	2	2	5	4	6	3	4	4	6	4	4	2	3	3	3	3	3	3	2	4	3	3	3	3	3	3	3	5	4	3	4	5	4	2	1	1	1	1	1	1	1
489	F	3	3	3	5	3	5	5	3	3	3	3	3	3	3	3	3	3	3	3	3	3	3	3	3	3	3	3	3	3	3	3	3	4	4	4	4	4	4	4	4	2	2	2	2	2	2	2	2
1123	F	2	2	3	6	6	6	5	5	2	6	1	2	2	6	6	6	3	2	3	2	3	3	3	3	3	2	3	3	3	3	3	2	4	3	5	5	4	5	5	4	1	1	0	1	0	0	0	0
647	F	2	1	3	6	4	4	6	2	2	7	1	1	3	3	3	6	6	1	2	2	3	3	3	3	2	1	4	4	3	4	4	3	4	2	2	2	2	2	2	2	0	0	0	0	0	0	0	0
991	F	2	2	1	6	7	7	7	1	2	7	1	1	2	7	7	7	2	4	4	3	4	4	4	5	3	3	4	4	3	4	4	3	3	2	1	1	1	1	6	2	1	1	0	0	0	0	0	0
2962	F	2	2	5	1	1	1	1	7	4	3	7	3	4	7	1	1	1	7	5	5	5	3	3	3	3	3	2	2	5	5	3	3	7	4	5	7	2	5	7	7	2	2	1	1	1	1	1	1
780	F	2	2	2	5	6	6	6	2	2	3	2	2	2	6	5	6	6	4	2	2	2	4	4	4	4	2	4	4	2	2	3	2	4	4	4	4	4	4	4	4	2	0	0	1	0	0	0	0
404	F	3	4	4	5	4	5	4	3	3	3	1	1	3	5	5	5	4	4	3	3	3	3	3	3	3	3	3	3	3	3	3	3	4	4	4	4	4	4	4	4	2	2	2	2	2	2	2	2
2917	F	3	2	2	6	6	6	6	2	2	6	2	2	2	5	6	6	3	2	3	2	3	5	5	5	4	2	4	4	3	4	4	2	2	2	2	2	2	2	6	2	0	0	0	0	0	0	0	0
1963	F	1	2	1	6	7	7	7	1	1	2	1	1	1	4	7	7	1	1	3	2	3	3	4	4	3	2	4	3	3	3	4	2	4	2	3	4	4	4	4	4	4	3	4	2	2	2	1	1
673	F	4	5	4	4	4	5	4	4	3	4	3	3	2	3	4	6	4	4	3	3	3	3	3	3	3	3	3	3	3	3	3	3	4	4	4	5	4	4	4	4	2	2	2	1	2	2	1	1
1512	F	1	1	1	3	7	6	6	1	2	4	1	2	4	6	5	5	4	3	3	2	2	5	4	4	4	2	4	4	2	2	4	2	4	4	4	4	4	4	4	4	2	1	1	1	0	1	3	1
571	F	1	1	1	7	7	7	7	1	1	1	1	1	1	7	7	7	4	4	3	2	1	5	5	5	5	1	3	4	1	5	4	1	4	4	4	4	4	4	4	4	2	2	2	2	2	2	2	2
833	F	4	1	3	6	6	4	5	3	4	5	1	1	2	7	7	4	4	4	3	3	2	4	3	3	3	3	3	3	3	3	3	3	4	4	4	4	4	4	4	4	2	2	2	2	2	2	2	2
1287	F	2	1	1	7	7	7	7	1	1	7	1	1	1	7	3	1	1	3	3	2	2	4	4	4	4	2	4	4	3	4	4	2	6	5	6	5	4	4	6	4	1	2	0	2	3	0	0	0
811	F	2	3	3	5	6	7	7	2	2	3	3	3	2	3	3	7	3	5	2	2	3	3	3	4	3	3	3	4	3	3	4	3	4	4	1	4	1	1	4	1	2	3	2	1	1	0	0	0
1037	F	2	2	2	5	3	3	4	5	2	2	2	2	1	2	6	6	2	3	3	3	3	3	3	3	3	3	3	3	4	3	4	3	4	4	4	4	4	4	4	4	1	2	1	2	1	1	1	1
854	F	5	5	3	3	3	3	5	3	3	6	3	3	3	5	5	5	5	3	3	3	3	3	3	3	3	3	3	3	4	3	3	3	4	4	4	5	4	5	4	3	2	1	0	2	1	1	1	1
1924	G	5	2	1	7	6	3	4	2	2	4	1	1	1	7	3	3	2	1	2	2	2	4	4	4	4	2	4	4	3	4	4	2	4	4	2	2	2	5	4	3	3	1	1	1	4	1	2	1
1583	G	1	1	1	3	6	5	7	1	1	2	1	1	1	2	1	6	6	2	1	1	4	4	5	5	5	1	5	5	1	2	3	2	7	1	7	5	7	7	7	7	4	2	2	3	3	3	3	3
1299	G	1	2	2	2	6	6	6	2	2	5	1	2	2	6	6	6	2	2	3	2	2	5	5	5	4	3	4	4	3	4	5	4	2	1	1	1	1	1	1	1	4	1	2	1	1	1	1	1
1212	G	3	4	4	5	4	4	4	4	3	3	3	3	4	2	4	4	4	4	3	3	3	3	3	3	3	3	3	3	3	3	3	3	4	4	4	4	3	4	4	4	2	1	2	2	2	2	2	2
923	H	1	1	2	7	7	7	7	1	1	1	1	1	1	7	1	7	1	1	1	1	1	5	5	5	5	1	5	5	1	5	5	1	4	4	4	4	4	4	4	4	2	0	0	0	0	0	0	0
1023	H	2	3	2	4	4	5	5	2	4	5	2	2	2	4	5	5	5	2	2	2	3	4	4	4	3	4	4	4	3	4	3	3	4	4	2	2	2	2	5	2	2	2	2	1	1	1	1	1
1009	H	2	2	2	6	6	6	6	2	2	6	2	2	2	5	4	6	3	4	3	3	2	4	5	5	4	2	4	4	2	3	4	2	5	3	3	5	2	2	6	2	1	1	1	1	3	1	1	0
2411	H	2	2	2	7	7	7	7	1	2	7	1	1	2	6	6	6	2	4	2	2	2	4	4	4	4	2	4	4	2	2	4	2	4	4	4	4	2	2	6	4	1	1	1	1	0	0	0	0
1609	H	4	3	6	6	6	6	6	2	3	3	1	1	3	6	2	7	1	1	3	2	3	4	4	4	4	3	4	4	3	4	3	3	7	1	2	2	6	5	6	2	3	1	2	1	3	2	2	0
1583	H	2	2	2	5	6	6	5	3	3	5	3	3	3	5	3	5	4	3	2	2	3	4	4	4	4	2	4	4	3	4	4	2	4	3	3	5	4	4	5	4	1	1	1	1	0	0	0	0
1431	H	3	3	3	6	6	6	6	3	2	6	3	4	4	6	5	6	4	3	2	2	2	2	5	5	5	5	4	4	4	4	4	4	4	4	4	4	4	4	4	4	2	2	2	2	2	2	2	2
727	H	1	1	1	7	7	7	7	1	1	1	1	1	1	7	7	7	1	1	2	2	2	2	1	1	2	1	4	4	4	4	4	4	2	2	2	2	2	2	2	2	3	3	3	3	2	2	2	2
806	H	5	5	4	4	5	4	5	1	3	5	1	1	1	4	3	5	5	5	2	2	2	2	4	4	4	3	4	4	4	4	4	2	4	4	4	4	2	2	5	5	1	4	1	0	2	2	0	0
1204	H	1	1	1	7	7	7	7	1	1	5	1	4	2	6	6	7	2	3	2	2	2	5	4	5	4	4	4	4	2	3	5	2	1	2	1	1	1	1	6	6	0	0	0	0	1	1	1	0
1841	H	3	3	3	5	5	5	5	3	2	5	2	2	2	5	5	5	3	3	2	2	2	4	4	4	4	2	4	4	2	4	4	2	4	2	2	2	2	2	5	5	2	2	1	1	3	1	1	1
2535	H	3	3	3	6	5	6	6	4	3	6	3	2	3	6	3	6	4	2	3	3	3	3	3	3	3	3	3	3	3	3	3	3	4	4	2	5	2	2	6	2	2	1	2	1	0	0	0	0
615	H	2	2	2	7	7	7	7	2	2	4	1	1	1	5	4	7	2	1	2	2	2	2	4	4	4	4	4	4	3	3	5	2	3	2	2	2	2	2	2	2	1	1	1	1	3	1	1	1
1558	H	2	2	1	6	7	7	7	1	1	5	2	2	2	6	4	6	3	3	3	2	3	4	4	4	4	2	4	4	3	4	3	3	2	4	6	6	4	3	6	3	1	2	1	1	2	1	1	1
888	H	1	3	1	7	7	7	7	1	2	7	1	1	2	7	5	6	4	4	2	1	2	4	5	5	5	2	4	4	2	2	3	2	1	2	1	1	1	1	4	1	0	0	0	0	0	0	0	0
1054	H	2	4	2	6	6	7	5	4	2	6	1	1	2	6	6	7	4	4	1	1	1	4	4	4	3	2	4	3	2	3	4	1	4	2	2	2	2	2	5	2	0	0	0	0	2	1	0	0
889	H	1	2	1	6	7	7	6	2	2	5	3	3	2	5	6	6	4	2	3	2	2	5	5	5	5	2	5	5	3	3	5	2	4	3	5	6	3	3	5	2	3	1	1	0	0	0	0	0
561	H	1	1	2	1	2	2	2	3	2	2	2	2	1	2	3	2	2	2	2	2	2	2	2	2	2	2	2	2	2	2	2	2	4	4	4	4	4	4	4	4	2	0	1	0	0	0	1	0
924	H	3	3	2	5	5	5	5	3	3	3	3	2	3	5	5	6	5	3	2	2	2	2	4	4	4	4	4	4	2	3	5	2	4	2	2	2	2	2	5	2	1	1	1	1	1	1	1	1
364	H	4	4	4	4	4	4	4	4	4	4	4	4	4	4	4	4	4	4	3	3	3	3	3	3	3	3	3	3	3	3	3	3	4	4	4	4	4	4	4	4	2	2	2	2	2	2	2	2
656	H	1	2	1	7	7	7	6	1	2	6	2	1	1	6	6	7	6	2	2	2	2	4	4	4	4	2	4	4	2	4	4	4	5	5	3	3	2	2	5	2	1	1	2	0	0	0	0	0
679	H	3	3	3	5	6	5	5	3	3	5	2	2	3	4	4	5	5	3	2	2	2	4	4	4	4	4	4	4	4	4	4	2	3	3	4	5	4	3	4	3	3	1	1	1	1	1	1	1
860	H	4	4	4	3	3	4	5	3	5	3	4	4	3	5	5	3	4	3	4	4	4	3	3	3	2	4	2	3	4	3	3	4	5	5	4	4	2	2	4	4	2	2	1	1	2	1	1	1
697	H	4	4	4	3	3	4	6	4	4	6	1	1	3	6	3	6	4	4	3	4	4	3	3	3	3	3	3	3	3	3	3	3	4	4	4	4	4	4	4	4	1	2	1	2	1	2	2	1
1427	H	2	1	2	5	6	5	4	2	3	6	1	1	4	6	6	5	4	2	3	3	3	4	4	4	4	2	4	4	3	5	3	3	5	3	4	6	6	3	5	6	1	0	1	0	0	0	0	0
430	H	2	3	2	4	4	4	4	4	4	4	4	4	4	4	4	4	4	4	3	3	3	3	3	3	3	3	3	3	3	3	3	3	4	4	4	4	4	4	4	4	2	2	2	2	2	2	2	2
904	H	4	5	5	4	3	4	5	5	5	4	3	1	2	4	3	3	5	5	4	4	4	4	3	3	3	3	3	3	3	3	3	3	4	4	4	4	4	4	4	4	0	2	0	0	0	0	0	0
903	I	2	2	2	7	7	7	7	2	2	2	2	1	2	7	3	7	2	2	3	3	3	3	3	4	4	3	3	3	3	3	3	3	2	2	2	5	2	4	6	6	2	2	2	2	2	2	2	2
652	I	4	4	4	4	4	4	4	4	4	4	4	4	4	4	4	4	4	4	3	3	3	3	3	3	3	3	3	3	3	3	3	3	4	4	4	4	4	4	5	3	1	3	1	1	1	1	1	1
714	I	4	4	4	5	5	5	4	4	5	7	1	1	4	4	4	4	4	4	3	3	3	3	3	3	3	3	3	3	3	3	3	3	4	4	4	4	4	4	4	4	2	2	2	2	2	2	2	2
785	I	3	3	4	5	5	5	5	4	4	5	3	3	3	3	3	5	4	4	3	3	4	4	4	4	3	4	3	3	3	4	3	3	4	4	4	4	4	4	4	4	3	3	2	2	2	0	0	2
1611	I	1	1	1	7	7	6	6	1	1	1	1	1	1	6	6	6	1	1	2	2	2	4	4	4	4	2	4	4	3	3	4	2	4	3	3	5	5	5	5	4	1	1	1	1	1	1	1	1
1844	I	2	2	2	5	6	7	7	1	2	6	1	1	2	7	6	7	2	1	3	1	2	4	5	5	4	2	4	5	3	4	5	2	5	2	6	6	2	2	6	4	1	1	0	0	4	1	1	0
1265	I	4	4	3	6	4	4	6	2	2	6	1	1	1	4	7	6	1	1	3	3	3	3	3	3	3	4	3	3	4	5	3	4	7	2	4	7	4	4	7	6	3	0	0	0	0	0	0	0
927	I	2	3	3	5	5	5	4	3	3	5	3	2	3	3	3	5	6	4	3	3	3	3	3	3	3	3	3	3	3	3	3	3	6	6	6	6	6	6	6	6	2	2	2	2	2	2	2	2
758	I	2	2	2	4	5	6	7	2	2	7	1	1	2	7	6	7	1	5	3	2	3	4	4	4	3	2	4	4	2	3	4	4	4	3	3	5	3	3	4	2	2	1	1	0	1	1	1	1
896	I	4	6	5	2	4	2	3	3	3	4	4	3	3	6	1	4	4	3	5	5	5	3	3	2	2	3	3	3	4	4	2	5	6	6	6	6	4	6	6	7	2	4	4	1	1	1	1	1
1327	I	2	3	2	6	6	6	4	3	3	6	2	4	2	5	4	6	4	2	2	3	3	4	4	4	3	3	4	4	2	4	4	2	4	3	3	5	3	3	5	3	1	1	1	1	1	1	1	0
899	I	6	6	5	3	4	1	1	5	6	7	7	2	4	4	1	7	4	7	5	5	5	3	3	3	1	1	3	3	4	3	3	4	4	4	5	5	5	5	5	5	4	4	3	3	3	4	2	4
699	I	3	3	5	5	5	4	5	3	4	5	3	3	3	3	3	5	5	5	3	2	3	3	3	3	3	3	2	3	4	4	3	3	4	4	5	5	5	5	5	3	2	2	1	2	1	1	1	1
1039	I	1	2	1	4	6	7	7	1	2	5	1	1	2	7	6	7	2	1	3	3	3	3	3	3	4	3	4	3	3	4	2	3	2	2	2	6	4	2	5	5	3	2	2	1	3	1	0	0
769	I	1	1	2	7	7	7	7	1	1	7	1	1	1	7	6	1	1	1	2	1	2	4	5	5	4	2	5	5	2	3	5	2	2	2	3	4	3	4	4	2	2	0	1	0	2	1	0	0
880	I	2	2	2	7	7	7	7	2	2	5	1	1	1	6	4	7	2	2	3	2	2	4	4	5	5	1	5	5	3	2	3	2	3	2	4	5	1	4	6	1	1	0	0	0	0	0	0	0
748	I	4	3	3	4	6	5	6	3	2	7	1	1	1	5	1	7	4	1	4	3	4	4	4	4	4	3	4	4	3	3	4	3	5	3	7	7	4	5	3	5	2	4	0	1	2	1	0	0
1035	I	4	5	3	3	3	3	4	3	3	5	2	3	3	4	3	4	3	3	3	3	3	3	3	3	3	2	3	3	4	4	4	3	4	3	3	3	2	3	5	5	1	1	1	1	2	2	2	2
887	I	4	4	4	4	3	5	5	4	4	4	4	4	3	4	5	5	4	3	3	3	3	3	3	3	3	3	3	3	3	3	3	3	4	4	5	4	4	4	4	4	2	2	2	2	2	2	2	1
371	I	1	6	2	2	2	5	5	5	4	6	3	2	2	6	4	6	5	3	2	5	5	2	2	2	2	2	2	2	4	5	2	2	7	7	7	7	7	7	7	7	1	0	0	0	0	0	0	0
1143	I	5	5	4	6	7	6	6	2	2	5	2	2	2	6	2	6	2	2	3	2	3	4	5	5	5	2	4	4	2	2	4	2	4	4	4	5	2	4	5	3	2	1	1	1	3	3	2	0
2907	I	4	5	4	4	4	4	5	3	4	5	3	3	4	5	3	5	4	4	3	3	3	3	3	3	3	3	4	3	4	4	3	3	4	5	5	5	4	5	4	4	2	2	2	1	2	3	1	1
1824	I	4	6	4	6	3	5	5	3	3	5	3	1	2	5	3	5	5	3	3	3	3	3	3	3	3	2	3	3	3	5	3	3	4	3	3	3	4	4	4	3	1	1	1	1	1	1	1	1
668	I	1	1	2	6	6	7	7	2	2	6	2	2	2	6	4	7	5	4	2	2	2	4	4	4	4	2	4	4	2	2	2	2	4	4	4	4	2	2	2	2	2	0	0	0	0	0	0	0
1868	I	3	4	5	5	6	3	6	3	4	4	2	3	3	6	5	4	4	4	3	3	3	3	3	3	3	3	3	3	3	3	3	3	4	4	4	4	4	4	4	4	2	2	2	2	2	2	2	2
1966	J	2	2	1	6	6	6	6	2	3	5	1	1	1	6	6	7	3	2	2	2	3	2	2	2	4	3	4	2	2	3	2	3	3	3	3	2	2	2	6	4	2	2	1	1	1	0	0	0
1038	J	4	4	3	5	5	5	5	3	3	5	2	2	2	6	5	6	3	2	3	3	3	3	3	3	3	3	3	4	3	3	4	3	4	6	2	2	2	2	6	2	3	1	2	1	1	1	1	1
1136	J	2	1	2	7	7	7	7	2	2	5	1	2	2	7	7	7	4	3	1	1	2	3	4	4	3	2	4	3	3	4	4	1	1	1	1	1	1	2	2	2	2	1	1	1	0	0	0	0
682	J	4	5	4	4	5	5	5	5	5	5	5	5	4	4	4	4	3	3	3	3	3	3	4	4	3	3	3	3	3	3	3	3	4	4	4	4	4	4	4	4	2	3	3	2	2	2	2	2
989	J	2	2	2	5	6	6	4	2	2	3	2	4	3	4	4	6	4	3	4	3	4	3	3	3	3	3	4	3	2	3	3	2	4	2	4	4	2	2	6	3	3	2	2	0	0	0	0	0
694	J	2	4	1	7	3	6	7	1	2	6	1	1	1	7	4	7	2	2	2	2	3	3	4	4	3	4	4	4	4	4	4	4	4	2	5	6	2	2	5	5	2	0	1	2	2	2	2	2
1951	J	2	2	2	6	6	6	7	2	2	6	2	1	2	7	6	7	2	2	2	2	2	4	4	4	4	2	4	4	3	4	4	2	4	2	2	2	2	2	7	2	2	1	1	1	1	1	1	1
615	J	2	2	2	6	6	6	6	2	2	4	1	1	2	6	6	6	3	2	2	2	2	4	4	4	4	2	4	4	3	4	4	4	2	2	2	4	2	2	2	2	2	1	1	1	1	1	1	1
1003	J	1	1	4	7	7	7	7	1	1	4	1	1	3	7	4	7	1	1	3	3	3	4	4	4	3	2	4	4	2	5	4	2	5	3	3	5	3	3	5	5	1	0	0	0	0	0	0	0
1767	J	4	5	4	4	4	4	4	4	5	5	3	4	4	4	5	5	4	3	3	4	4	3	3	3	3	4	3	3	4	4	3	4	4	3	5	6	3	4	5	4	2	1	1	2	2	1	2	1
2117	J	2	2	1	7	4	4	7	1	4	7	1	1	3	6	6	7	1	4	1	1	1	3	4	5	4	3	3	4	3	2	3	1	2	5	2	6	2	5	3	5	1	0	0	0	0	0	0	0
1147	J	3	2	3	6	6	6	5	4	3	6	3	2	5	6	6	6	3	3	3	3	3	3	3	3	3	2	3	3	2	2	3	2	4	3	3	2	3	5	4	5	1	1	1	1	3	2	1	1
936	J	2	3	4	5	4	4	4	4	3	4	2	2	2	4	4	6	3	5	3	3	3	3	3	3	3	3	3	3	3	4	3	3	4	4	4	4	4	4	4	4	2	1	2	2	2	2	2	2
1326	J	2	2	2	7	6	7	7	1	2	7	2	2	2	5	2	6	4	3	3	2	2	4	4	5	5	2	4	4	2	4	4	2	4	2	5	5	4	2	5	2	1	0	0	2	0	0	0	0
1526	J	1	1	1	7	7	7	7	1	1	7	1	1	1	7	6	7	2	1	1	1	1	5	5	5	5	2	5	5	3	4	5	2	1	1	1	4	1	1	4	1	2	0	0	0	4	0	0	0
1343	J	4	4	4	5	5	5	4	4	4	7	1	4	4	4	6	6	2	2	3	3	3	3	4	4	3	3	3	4	3	3	3	3	2	2	2	6	2	2	3	2	1	3	0	2	0	2	1	1
1901	J	1	1	2	7	7	7	4	1	2	2	1	1	1	5	4	7	1	1	2	2	2	3	2	4	4	2	2	2	1	4	4	1	2	1	1	2	5	2	6	1	0	1	0	2	0	0	0	0
703	J	2	2	4	6	4	7	4	3	2	4	2	2	1	3	4	7	2	4	3	3	3	4	4	4	4	3	5	5	3	5	5	3	4	3	3	3	3	3	4	3	2	2	1	1	4	0	0	0
1133	J	3	3	3	5	5	4	4	4	3	4	4	4	4	4	5	4	4	4	3	3	3	3	3	3	3	3	3	3	3	3	3	3	4	4	4	4	4	4	4	4	2	1	2	2	2	2	2	2
2036	J	4	4	4	4	6	6	5	2	2	4	3	3	3	4	3	6	5	5	3	2	2	3	3	3	3	2	3	3	2	2	3	1	5	5	5	5	5	5	4	4	2	3	2	1	2	2	1	3
881	J	3	3	3	6	5	6	4	2	2	3	2	2	2	6	4	6	4	2	2	2	2	2	4	4	4	4	4	4	4	4	4	4	4	6	6	6	6	6	6	6	3	3	3	1	1	1	1	1
1341	J	1	1	1	7	7	7	7	1	2	4	1	1	1	5	2	7	4	3	3	1	3	4	5	5	5	4	3	5	3	3	4	2	2	2	2	5	2	5	5	2	2	4	1	1	1	1	1	0
610	J	2	2	2	4	6	6	6	2	3	7	1	1	3	6	5	7	5	4	3	3	3	3	4	3	3	2	4	4	3	4	4	3	3	3	3	3	3	3	3	3	2	2	2	1	1	1	1	1
1390	J	1	2	4	7	7	7	7	1	1	3	1	1	2	4	2	7	3	2	3	3	2	4	4	5	5	2	4	5	3	3	5	1	5	2	5	3	3	5	4	4	4	1	1	3	2	1	1	0
878	J	3	2	2	5	6	6	6	3	3	4	2	3	2	4	3	6	4	2	3	2	2	3	3	3	3	3	3	3	2	3	3	2	2	2	5	3	1	2	6	2	3	2	2	1	0	0	0	0
1073	J	4	4	4	5	5	5	4	3	3	5	3	3	3	4	3	5	4	4	3	3	3	3	3	3	3	3	3	3	3	3	3	3	4	4	4	4	4	4	4	4	2	1	2	2	2	2	2	2
1045	J	3	3	3	3	3	5	5	5	3	6	3	3	3	3	3	6	3	3	4	3	3	4	4	4	4	3	4	4	3	4	4	2	3	4	6	6	6	2	6	6	3	3	3	2	3	3	3	3
1396	J	3	2	2	5	5	6	7	2	2	2	2	2	2	6	5	5	3	2	2	2	2	4	4	4	3	2	4	4	2	3	3	2	4	2	4	5	2	2	5	3	2	1	1	0	0	0	0	0
593	J	2	3	2	7	7	7	7	3	2	4	2	1	2	4	4	7	4	3	2	2	2	4	4	4	4	3	4	4	2	4	5	2	4	4	4	4	4	4	4	4	2	2	2	2	2	2	2	2
1403	K	2	1	4	7	3	6	7	1	2	6	2	2	4	4	2	5	3	2	4	2	4	3	3	4	4	1	2	5	3	2	4	2	4	4	1	1	1	5	7	1	4	3	3	1	0	0	0	0
683	K	3	3	3	4	4	4	5	4	3	3	3	3	5	5	4	5	5	3	4	4	4	4	4	4	4	4	4	4	4	4	4	4	4	4	5	5	5	5	4	4	3	2	2	2	2	2	2	2
1236	K	1	1	1	7	7	7	7	1	1	7	1	7	2	7	7	7	3	4	1	1	1	5	5	5	5	1	5	5	5	5	5	5	7	4	3	4	1	1	7	1	2	0	0	0	0	0	0	0
965	K	2	2	3	5	4	6	6	2	2	4	2	2	2	4	4	6	2	2	2	2	3	2	4	4	4	3	4	4	4	3	4	4	4	3	3	3	3	3	5	3	2	3	2	1	3	1	1	1
2119	K	2	2	2	7	7	7	6	1	1	4	1	1	1	7	2	7	4	2	3	3	3	4	4	4	4	3	4	5	3	5	5	2	7	2	6	7	1	1	7	5	4	1	2	0	4	2	2	0
739	K	3	3	3	3	4	6	5	2	3	4	3	3	2	4	2	6	6	4	2	3	3	3	3	3	3	3	3	3	3	4	3	4	7	5	6	6	5	5	5	6	4	1	4	1	2	2	2	2
2963	K	3	4	3	5	4	7	7	1	2	4	4	4	2	5	5	7	3	3	3	3	4	4	3	3	3	3	3	3	3	3	3	3	4	4	4	4	4	4	4	4	4	4	4	3	3	3	3	3
977	K	4	3	4	5	5	5	4	3	3	5	3	3	4	4	4	4	4	4	2	2	2	2	4	4	4	3	3	3	3	2	3	2	4	3	5	5	3	3	4	4	1	1	1	1	1	1	1	1
2101	K	1	1	2	7	7	7	7	2	3	6	1	1	3	5	4	7	2	3	1	2	2	3	4	4	3	2	4	5	3	2	3	2	4	1	2	4	2	2	6	2	1	0	1	1	2	0	0	0
1498	K	2	2	4	4	4	1	1	1	2	2	2	2	2	6	6	6	6	4	2	1	2	2	4	4	4	2	4	4	2	3	3	3	4	4	4	4	4	4	4	4	0	3	3	3	0	0	0	0
614	K	4	4	4	4	4	4	4	4	5	5	3	3	4	4	5	5	5	5	4	4	4	4	4	4	4	4	4	4	4	4	4	4	5	6	5	5	6	6	6	6	2	2	2	3	2	2	2	2
608	K	3	3	3	3	4	5	5	5	3	5	2	2	3	5	5	5	5	3	2	2	2	2	4	4	4	4	4	4	4	4	4	4	4	4	4	4	2	2	2	2	3	3	1	1	1	1	1	1
1401	K	5	3	4	5	5	3	5	3	3	3	4	3	4	5	5	6	5	2	3	2	3	3	3	3	3	3	3	3	4	4	2	3	4	3	6	5	3	4	5	4	2	1	2	2	2	1	2	1
1098	K	2	2	1	5	6	5	7	2	4	6	4	4	4	5	2	7	4	2	3	3	3	4	4	4	3	3	4	3	3	4	4	3	4	1	2	4	1	1	6	1	1	1	1	0	2	2	1	0
1475	K	2	2	1	5	5	6	5	2	3	6	1	1	2	4	4	4	4	4	3	3	3	3	3	3	3	3	3	3	3	3	3	3	4	4	4	4	4	4	4	4	2	2	2	2	2	2	2	2
1365	K	1	1	1	7	7	7	7	1	1	7	1	1	1	7	7	7	1	1	1	1	2	5	5	5	5	1	5	5	1	5	5	1	2	2	2	5	2	2	6	2	0	0	0	0	1	0	0	0
2259	K	2	4	4	4	4	4	5	3	3	7	2	4	3	5	5	6	5	3	3	4	4	4	4	4	3	3	3	4	3	3	2	3	4	4	3	3	2	2	5	3	1	4	0	0	0	0	0	0
662	K	5	5	5	3	3	4	5	5	4	5	5	5	4	4	4	4	4	4	3	3	3	3	3	3	2	2	3	3	3	3	3	3	3	3	3	4	4	4	4	4	2	2	1	1	1	1	1	1
1000	K	2	2	2	6	5	7	7	1	2	2	2	1	2	7	4	7	4	2	3	3	3	4	4	4	4	3	4	4	3	3	3	3	5	3	4	4	5	5	4	4	2	1	2	2	3	2	2	2
1146	K	2	3	1	7	7	4	7	1	2	7	1	1	2	7	3	7	4	2	4	2	3	4	4	4	4	2	4	4	3	5	5	1	4	1	5	5	5	5	5	5	1	1	1	1	1	1	1	1
1253	K	2	2	3	6	6	6	6	2	2	6	2	2	2	6	3	7	2	2	3	3	3	4	4	4	4	2	5	4	2	5	4	2	2	2	2	4	1	1	6	2	0	1	0	0	3	1	0	0
1242	K	4	6	5	4	5	7	2	4	4	4	4	4	5	6	3	5	5	5	3	3	3	2	2	2	2	3	3	3	4	4	3	3	4	4	7	7	5	5	4	4	2	2	1	2	0	0	0	0
1285	K	2	2	2	6	6	6	4	4	4	7	3	2	4	6	5	4	4	4	2	2	2	3	3	4	4	3	4	4	3	3	3	3	4	4	4	4	4	5	6	6	2	2	2	2	2	2	2	2
1005	K	3	4	4	5	3	5	5	4	4	6	2	2	2	6	2	6	3	3	3	3	3	3	3	3	3	3	3	3	3	3	3	3	4	4	4	4	4	4	4	4	3	2	2	2	1	1	1	1
1453	K	2	3	2	6	6	5	6	2	2	5	2	2	3	5	5	5	3	2	3	2	3	3	4	4	4	3	3	4	3	4	4	2	4	3	3	3	5	5	5	4	3	3	1	1	1	1	1	1
1384	K	2	2	2	7	7	7	7	1	2	5	1	1	1	6	6	6	5	2	4	3	3	3	4	5	4	3	4	4	3	4	4	3	5	3	5	5	3	5	6	4	3	1	2	1	3	3	1	1
922	K	1	1	1	6	6	6	7	1	1	5	1	1	1	6	6	7	2	1	2	2	1	5	5	5	5	2	5	5	1	2	5	1	2	2	6	2	1	1	7	6	1	1	1	0	0	0	0	0
2309	K	2	5	2	7	7	7	7	2	2	7	1	1	3	3	6	2	2	2	3	3	3	4	4	4	3	3	4	4	3	3	4	3	2	3	2	5	1	2	6	2	2	2	1	1	1	1	0	0
798	K	2	3	3	5	5	3	5	3	3	5	3	3	3	5	5	4	4	3	3	3	3	3	4	4	4	2	4	4	3	4	4	3	3	4	3	3	3	3	4	3	2	4	2	2	2	2	2	3
2405	K	3	3	4	4	5	5	5	3	5	6	3	2	3	5	4	5	3	3	3	3	3	4	3	4	3	3	3	3	2	3	4	2	4	4	5	5	3	3	5	5	2	3	1	1	1	1	0	1
1612	K	2	3	4	5	6	6	5	3	2	6	2	1	2	4	2	6	2	2	2	2	2	4	4	4	3	3	4	4	3	5	3	3	2	2	2	5	2	2	3	3	0	1	0	0	0	0	0	0
882	K	1	1	2	7	7	7	7	1	1	7	1	1	1	7	7	7	1	1	1	1	1	5	5	5	5	1	5	5	3	1	5	1	4	2	4	5	1	1	7	1	0	0	0	0	0	0	0	0
2827	K	1	1	2	5	5	7	7	1	1	6	1	1	1	5	4	7	4	4	1	1	2	1	1	1	1	1	1	1	1	1	1	1	1	1	1	4	1	1	1	4	0	0	0	0	0	0	0	0
1710	K	4	4	4	3	3	5	5	3	3	3	3	3	3	5	5	5	6	3	3	2	3	3	3	4	4	2	4	4	3	3	3	2	3	3	3	3	3	3	5	3	2	1	2	1	1	1	1	1
1919	L	1	1	2	6	7	7	7	1	3	7	1	1	2	7	4	7	3	4	2	3	3	4	5	5	5	2	5	4	2	4	5	1	4	4	5	4	4	4	4	3	4	2	2	2	4	3	0	0
2659	L	1	2	3	6	6	6	3	2	2	6	1	1	2	6	3	6	2	2	3	2	3	4	4	4	4	2	4	4	3	3	4	3	4	3	2	2	2	2	5	2	2	0	1	2	1	1	1	0
1159	L	6	5	3	3	4	6	4	5	4	7	1	1	2	7	1	7	3	4	5	4	4	3	3	3	3	3	3	3	4	5	3	3	5	4	5	5	3	4	5	5	3	2	2	1	2	2	1	1
968	L	2	1	2	6	6	7	6	2	2	4	2	2	2	5	5	7	5	2	3	2	3	4	3	4	4	2	4	4	3	3	4	2	4	3	4	3	3	3	6	5	1	0	1	1	1	1	2	1
781	L	3	2	3	5	6	5	5	3	3	6	3	3	2	5	2	6	3	5	3	2	2	3	4	4	4	3	3	4	3	4	4	3	4	2	3	4	5	4	4	2	1	0	0	0	0	0	0	0
1141	L	4	3	3	5	6	4	6	3	3	6	1	1	4	6	5	4	3	3	3	3	3	4	4	5	4	3	3	4	2	3	5	2	4	3	4	2	4	3	6	3	1	2	0	2	0	0	0	0
1328	L	3	4	5	5	5	4	3	3	3	3	3	3	3	4	4	5	3	3	3	3	3	4	3	3	3	4	4	4	4	4	3	3	5	4	5	5	4	3	5	3	2	1	2	2	2	2	3	3
888	L	2	2	2	6	6	6	4	3	2	2	1	2	3	2	5	6	4	5	3	3	3	4	4	4	4	2	4	4	4	4	4	2	3	2	2	4	2	2	5	2	3	2	2	1	1	1	0	0
783	L	1	1	1	7	7	7	7	1	1	1	1	1	1	7	3	7	3	1	1	1	1	1	1	1	1	1	5	5	1	1	5	1	3	3	2	3	1	1	6	2	1	0	1	0	0	0	0	0
2800	L	1	1	1	7	7	7	7	1	1	7	1	1	1	7	7	7	1	1	4	4	4	4	5	5	5	2	3	4	2	5	4	1	1	2	1	2	1	1	7	2	3	0	2	1	0	0	0	0
1802	L	5	5	3	4	5	3	4	3	3	7	2	2	3	6	3	3	3	4	3	3	4	4	4	4	3	3	3	3	3	3	2	3	4	4	4	6	2	4	4	4	1	2	1	2	2	2	2	2
2050	L	3	2	2	4	4	5	6	2	2	6	2	3	2	4	5	6	4	5	4	4	5	4	4	4	3	3	4	3	3	4	4	3	4	4	5	4	4	4	4	4	1	3	0	1	0	0	0	0
933	L	1	5	5	1	3	1	1	6	6	6	1	1	1	1	1	1	7	7	5	5	5	1	3	2	1	4	3	2	5	5	2	4	7	7	7	7	7	7	6	7	1	1	0	4	0	0	2	0
1355	L	3	3	2	3	4	4	5	3	3	5	2	2	3	5	4	5	4	4	2	2	3	3	4	4	3	2	4	3	3	4	3	3	6	4	4	5	3	4	4	4	2	2	2	2	2	2	2	2
1656	L	4	4	4	5	5	4	5	3	3	5	2	3	3	5	5	5	3	4	3	2	3	3	3	4	3	3	4	3	3	3	3	2	4	4	5	6	4	4	4	3	3	2	2	2	2	2	2	2
674	L	5	5	1	2	3	3	5	1	1	4	1	1	1	6	7	5	6	1	4	4	4	4	4	4	4	3	3	3	3	3	3	3	4	4	4	4	4	4	4	4	2	2	2	2	2	2	2	2
1849	L	3	4	3	4	3	3	4	5	4	5	2	2	3	3	3	4	5	4	3	3	3	3	3	3	3	3	3	3	3	3	3	3	4	4	4	5	5	5	4	5	3	3	1	3	2	2	2	1
761	L	2	3	2	3	3	4	4	4	3	4	3	4	2	1	1	2	2	3	4	4	4	3	3	4	3	3	4	3	4	3	4	3	5	4	6	6	6	5	7	4	2	4	1	1	1	1	1	1
838	L	3	3	3	5	6	6	6	2	3	6	1	1	4	4	4	4	3	3	3	3	3	3	4	4	4	3	4	4	3	3	3	3	4	5	6	6	6	6	6	6	3	1	2	2	3	3	3	2
1045	L	4	4	5	5	4	3	4	4	2	6	3	3	3	6	4	5	4	4	4	4	4	4	3	3	3	3	3	4	3	4	4	2	4	3	4	5	4	4	4	4	3	4	1	2	2	2	1	1
1631	L	4	4	6	4	6	3	3	4	3	6	1	1	3	5	3	6	4	4	3	3	2	4	3	3	3	3	4	3	3	4	3	2	6	3	3	3	3	3	6	4	1	1	2	2	3	1	2	0
1128	L	3	3	4	7	6	6	5	2	2	4	1	2	1	4	4	6	2	3	2	2	2	2	4	4	4	2	4	4	3	3	4	2	3	5	6	5	3	3	4	3	2	1	1	1	1	1	1	1
1066	L	3	2	4	3	3	3	5	4	4	4	5	4	3	3	4	5	4	4	3	3	3	3	3	3	2	3	3	3	3	4	3	3	4	3	5	5	5	5	3	4	2	3	2	2	2	2	2	3
1131	L	1	1	1	7	7	7	7	1	1	6	1	1	2	6	6	7	1	1	2	2	3	5	5	5	4	2	4	5	3	4	5	2	4	2	3	5	2	4	7	2	2	2	1	0	3	1	1	1
922	L	2	2	3	6	6	7	5	2	2	6	2	3	2	4	5	7	2	1	3	3	3	4	3	3	4	2	4	4	4	4	4	2	4	4	3	3	2	3	4	4	2	2	2	1	2	2	3	2
715	L	2	3	4	4	4	4	4	3	4	4	3	4	4	4	4	4	4	4	3	3	3	3	3	3	3	3	3	3	3	3	3	3	4	4	4	4	4	4	4	4	2	2	2	2	2	2	2	2
1003	L	1	2	2	5	5	6	6	2	3	5	1	1	2	6	2	6	3	2	3	3	4	4	4	4	4	2	4	4	3	3	4	2	4	2	5	5	4	4	6	5	3	2	1	1	4	3	1	0
645	L	2	2	3	5	5	6	6	3	3	5	2	2	2	5	3	5	5	3	3	2	4	4	4	4	4	2	4	4	3	4	4	3	3	4	3	5	2	5	5	5	3	2	3	2	2	1	1	3
789	L	7	7	7	7	7	7	7	7	1	7	1	1	7	7	7	7	1	1	3	1	1	1	5	5	5	1	5	5	1	3	5	2	4	4	5	6	4	4	6	4	4	1	2	0	1	2	1	3
1233	M	2	2	1	6	6	6	7	2	2	4	2	2	2	6	3	6	2	4	2	2	3	4	4	4	4	3	4	4	4	4	4	3	2	2	2	2	2	2	6	4	3	1	2	1	0	0	0	0
764	M	1	1	1	7	7	7	7	1	1	5	1	1	1	7	7	7	5	1	3	2	2	5	5	5	4	1	5	5	2	3	4	2	1	1	3	6	1	1	5	1	4	2	3	2	2	1	2	1
1210	M	3	3	3	5	5	7	6	4	5	4	3	2	3	5	4	4	2	4	3	2	2	3	3	3	3	3	4	4	4	4	3	2	4	4	5	5	2	2	5	4	2	3	2	1	1	1	2	2
950	M	4	4	3	5	5	7	5	2	3	7	1	2	2	6	3	6	3	5	4	3	4	3	4	4	4	1	4	4	3	5	4	2	4	2	2	4	1	1	6	2	1	0	1	2	1	1	1	0
1663	M	3	2	3	6	5	5	6	2	3	6	2	3	2	6	4	6	3	3	2	2	2	2	4	4	4	4	4	4	3	4	3	3	4	4	4	4	4	4	4	4	2	1	2	1	1	2	1	1
1305	M	1	1	1	7	6	7	7	1	1	7	1	1	1	7	7	7	1	1	1	1	1	5	5	5	5	1	5	5	1	3	5	2	5	2	2	2	2	2	6	1	0	0	0	0	0	0	0	0
1290	M	1	1	1	7	7	7	7	1	1	1	1	1	1	1	4	7	1	1	1	1	1	5	5	5	5	1	5	5	1	4	5	1	4	1	1	3	1	1	7	2	2	0	0	0	0	0	0	0
1281	M	3	3	1	6	6	6	7	2	2	6	1	1	2	7	6	7	2	4	3	2	2	4	4	4	4	2	4	4	2	4	4	3	4	2	2	2	2	3	5	3	2	1	1	0	3	1	3	2
1088	M	1	2	1	7	7	7	7	1	2	7	1	1	1	7	3	7	3	1	3	2	3	4	4	4	4	3	4	4	3	3	4	3	4	4	5	3	3	2	6	4	2	1	1	1	3	1	1	1
1086	M	2	3	6	6	6	6	6	2	2	6	2	6	2	6	3	6	3	3	3	2	3	4	4	4	4	2	4	4	2	3	4	2	5	2	2	5	2	2	5	3	3	1	1	1	1	1	1	1
713	M	1	1	1	1	1	1	1	1	1	1	1	1	1	1	1	1	1	1	1	1	2	2	2	2	2	2	4	4	4	4	4	4	3	3	3	3	3	3	3	3	4	3	3	3	0	0	0	0
1048	M	3	4	2	4	5	6	6	3	3	5	1	3	2	4	3	6	4	3	3	3	3	3	3	4	4	4	4	4	3	4	4	2	4	3	5	5	5	5	4	5	2	3	1	2	1	1	1	1
1509	M	2	2	2	3	3	5	5	2	2	5	2	2	2	5	4	6	4	3	3	2	3	4	4	4	4	3	4	4	3	3	4	3	5	3	5	5	5	4	5	5	2	1	2	1	1	2	2	2
1370	M	1	1	1	7	7	7	7	1	1	7	1	1	1	7	7	7	1	1	2	2	3	5	5	5	5	1	5	5	2	3	5	1	7	1	3	4	1	3	7	1	0	2	0	0	0	0	0	0
848	M	1	1	1	1	7	7	7	1	1	1	1	1	1	1	1	1	1	1	1	1	1	1	5	5	5	1	5	5	1	1	5	1	1	1	1	7	1	1	1	1	0	0	0	0	0	0	0	0
965	N	5	3	4	5	4	2	3	4	4	5	4	5	4	4	3	3	3	4	3	3	4	3	3	2	3	3	3	2	4	4	3	4	4	4	4	4	4	4	4	4	2	1	1	3	2	2	2	2
787	N	4	4	3	5	3	3	3	3	4	5	3	3	3	5	3	3	3	3	3	3	4	3	3	3	3	3	3	3	3	3	3	3	4	4	4	4	4	4	4	4	1	3	1	3	1	1	1	1
887	N	1	2	1	7	5	3	4	1	3	7	2	2	3	6	1	5	5	4	2	2	2	3	3	3	3	3	3	4	4	4	4	3	4	4	2	3	2	3	4	4	0	0	0	0	2	2	0	0
1218	N	1	2	2	6	5	7	6	2	2	4	2	2	2	2	5	6	2	2	2	2	2	4	4	4	4	2	4	4	2	4	4	2	2	2	2	2	2	2	6	2	1	0	0	0	0	0	0	0
1240	N	5	4	3	5	5	6	6	2	4	6	1	1	2	7	4	7	1	1	3	2	3	5	5	5	5	3	4	3	3	3	5	2	4	3	1	1	1	4	7	3	4	0	1	1	4	1	3	4
1099	N	3	1	3	5	4	5	7	1	3	6	1	1	3	5	2	5	4	3	4	4	4	3	4	4	4	3	3	3	4	4	3	3	4	5	5	7	5	5	5	5	2	2	2	3	2	2	2	2
1034	N	4	3	3	4	4	4	5	4	4	4	3	3	4	5	3	4	4	4	3	3	3	3	3	3	3	3	3	3	3	3	3	3	4	4	4	4	4	4	4	4	2	2	2	2	2	2	2	2
1057	N	4	4	4	7	7	4	7	6	4	7	1	1	1	7	6	7	4	1	2	1	2	5	5	5	4	2	5	5	2	3	4	2	5	4	7	7	4	4	6	6	4	2	2	1	3	1	4	0
630	N	1	2	2	6	6	6	6	2	2	6	2	2	2	6	6	6	2	2	2	2	3	4	4	4	4	2	4	4	4	4	4	4	5	5	1	3	2	2	2	2	4	1	3	1	1	1	1	1
1869	N	2	3	2	6	7	6	6	1	2	7	1	1	2	6	6	7	5	2	2	1	1	2	4	5	3	2	4	5	3	3	4	2	5	2	3	3	1	1	5	4	1	0	0	0	0	0	0	0
1069	N	1	1	1	7	7	7	7	1	2	6	1	1	2	6	6	6	2	2	2	1	2	4	4	4	4	1	4	4	2	4	4	2	6	4	2	4	1	1	4	2	2	1	1	0	3	1	1	3
2999	N	3	2	4	4	4	4	4	3	4	5	4	4	5	4	4	5	4	5	3	2	3	3	3	3	2	3	3	4	3	4	3	2	4	4	4	5	4	3	4	3	4	3	2	3	2	2	2	3
696	N	1	1	1	7	6	7	7	1	1	7	1	1	1	7	6	7	4	4	1	2	3	3	5	5	5	1	5	5	3	3	3	2	4	4	1	1	1	1	7	1	0	3	0	0	0	0	0	0
772	N	1	1	1	7	7	7	7	1	1	4	1	1	2	6	6	7	2	3	3	3	3	4	4	4	4	2	4	4	3	4	4	2	4	4	3	3	2	2	5	5	3	2	2	2	3	2	2	1
744	N	3	3	4	4	5	5	5	4	4	5	3	2	4	6	4	6	4	3	3	2	2	3	3	3	3	3	3	4	2	4	4	2	4	3	5	5	3	3	5	4	2	1	2	1	1	1	1	1
534	N	3	4	4	4	6	6	4	4	4	6	3	2	1	5	2	6	4	4	1	2	3	3	3	3	3	3	4	4	2	2	4	4	3	3	4	4	4	4	5	4	1	1	1	1	0	0	0	0
582	N	1	1	1	7	7	7	7	1	1	1	1	7	7	5	7	7	7	7	1	1	1	1	1	1	1	1	1	1	1	1	1	1	1	1	1	1	1	1	7	1	0	0	0	0	0	0	0	0
733	N	3	2	6	5	5	6	5	3	3	6	2	2	2	6	6	4	3	3	4	3	5	4	4	4	3	3	3	3	3	4	3	3	4	3	3	3	3	3	3	3	1	0	0	1	0	0	0	1
1201	N	2	3	4	6	6	6	5	2	4	5	2	2	3	5	5	6	2	2	2	2	2	4	4	4	4	3	4	4	3	4	3	2	4	4	3	4	3	3	4	4	2	1	1	1	1	1	1	1
897	N	4	5	4	4	4	4	4	5	4	4	3	4	3	4	4	5	4	4	3	3	4	3	3	3	3	3	3	3	4	4	3	4	4	4	5	4	3	5	4	5	2	2	1	2	2	2	1	2
1657	N	2	2	1	6	6	6	5	2	2	6	2	2	2	5	5	5	5	5	2	2	2	4	4	4	4	2	4	4	3	4	4	2	4	3	5	5	3	3	5	3	3	1	2	2	2	1	2	1
1799	N	2	2	2	2	2	2	2	2	2	2	2	2	2	2	2	2	2	2	2	2	2	4	4	4	4	2	5	4	2	2	4	2	4	4	4	4	2	2	2	2	0	0	0	0	0	0	0	0
1078	N	3	4	1	6	5	5	7	3	3	7	2	1	2	7	7	5	2	5	3	4	3	3	5	5	3	2	5	5	2	4	4	3	3	3	4	4	3	3	5	3	1	1	0	0	4	0	0	0
1841	N	2	1	1	6	6	6	6	2	2	6	2	2	2	6	6	6	3	1	2	2	4	4	4	4	4	2	4	4	4	4	4	2	3	3	2	2	2	2	6	2	2	2	1	1	1	1	1	1
739	N	4	3	3	4	4	4	4	4	4	4	3	4	4	4	4	4	4	4	3	3	3	3	3	3	3	2	3	3	3	3	3	3	4	4	4	4	4	5	5	4	1	1	1	1	1	1	1	1
1034	N	1	1	1	7	7	7	7	1	1	7	1	1	1	7	7	6	2	1	1	1	1	1	5	5	4	1	5	5	1	1	5	1	6	6	6	6	1	1	6	6	3	0	0	0	0	0	0	0
619	N	2	4	3	4	3	4	4	3	3	5	2	3	4	5	3	4	3	3	3	3	4	3	3	3	3	3	3	3	4	3	3	3	4	3	5	5	4	4	5	4	2	1	2	2	1	1	1	1
1109	N	2	2	1	6	6	6	6	1	2	1	2	2	2	2	5	7	4	2	2	2	2	4	4	5	5	2	2	2	2	2	2	2	3	2	2	5	2	2	2	2	2	0	1	0	0	0	0	0
1018	N	2	5	3	5	3	4	5	3	3	6	3	2	4	4	7	5	3	2	3	3	3	4	4	4	4	3	4	4	2	3	3	3	3	2	2	1	2	2	6	2	1	1	1	2	0	0	0	0
956	N	3	3	2	5	6	6	6	3	3	6	2	2	2	6	4	6	4	3	4	3	4	3	3	3	3	3	3	3	4	4	3	3	4	3	3	3	3	3	5	4	3	2	3	2	2	2	2	4
1016	N	3	4	5	4	5	6	3	4	3	5	3	3	3	4	3	6	4	4	4	3	4	3	3	3	3	3	4	4	4	3	4	3	4	3	3	4	2	2	4	3	2	1	2	0	3	0	0	0
907	N	2	3	6	7	6	7	7	2	2	7	1	4	1	7	6	7	5	4	3	2	2	4	4	4	3	3	4	4	3	3	4	2	2	2	2	3	1	6	6	2	2	1	1	0	0	0	0	0
1101	N	2	2	2	5	7	6	7	2	2	2	2	2	2	4	4	6	2	2	3	2	3	4	4	4	4	3	4	4	3	3	4	3	3	4	4	5	4	4	5	4	1	0	1	0	1	0	1	0
1041	N	1	3	6	4	4	4	5	3	3	5	2	3	2	5	3	5	4	3	3	3	4	3	2	3	3	3	3	3	4	4	4	3	4	4	5	5	5	5	5	5	3	3	2	2	3	3	1	3
979	N	2	3	4	7	7	6	6	2	2	7	1	4	3	6	6	7	6	2	2	2	2	4	4	4	4	3	4	4	3	4	4	2	3	2	4	4	1	3	6	2	1	1	1	1	2	1	1	1
761	O	2	2	6	6	6	6	6	2	2	4	1	1	1	6	6	6	2	1	2	2	2	2	4	4	4	4	4	4	2	2	5	2	4	4	7	4	1	4	4	3	1	2	1	1	1	1	1	1
1105	O	2	2	4	5	6	6	3	2	3	4	2	2	2	4	1	5	3	3	2	2	2	2	3	4	4	3	4	4	3	3	3	2	4	4	6	6	5	6	3	5	3	0	3	1	0	1	1	1
865	O	2	3	4	6	6	3	4	3	3	5	3	3	3	3	5	4	4	2	3	2	3	4	4	4	4	2	4	5	3	4	4	1	4	3	4	5	4	3	6	5	1	1	1	0	4	0	1	1
884	O	2	2	2	2	4	4	4	4	2	2	2	2	2	2	2	2	2	2	3	3	3	3	3	3	4	3	4	4	4	4	4	4	6	6	3	5	5	4	4	5	2	1	2	1	0	0	0	1
2518	O	2	2	2	3	4	3	4	3	3	5	2	2	2	5	4	5	3	4	4	4	4	4	4	4	4	4	4	4	2	4	4	4	4	4	4	5	4	3	4	3	2	2	2	2	2	1	1	1
1103	O	1	1	1	7	7	7	7	2	2	6	1	2	1	7	4	6	3	3	2	3	3	3	4	4	4	3	4	4	4	4	4	3	5	3	5	5	5	5	5	5	1	1	1	1	1	1	1	1
2257	O	2	2	2	6	6	6	6	2	2	6	2	2	2	6	6	6	6	6	2	2	2	4	4	4	3	2	4	3	3	3	4	3	4	4	4	4	4	4	4	4	2	1	1	1	2	2	2	2
945	O	2	2	2	7	7	7	7	2	2	7	2	2	1	6	5	7	2	2	2	1	1	2	4	5	4	2	5	5	3	3	4	2	4	3	4	5	1	1	4	4	1	0	0	1	0	0	0	0
2401	P	1	2	1	7	7	7	5	1	3	5	1	3	1	7	7	7	5	3	2	1	2	2	4	4	3	2	3	2	2	2	2	2	4	4	3	4	2	4	3	4	2	2	1	2	1	1	1	1
1194	P	1	1	1	7	6	6	6	4	3	6	2	2	4	4	6	6	2	3	3	2	1	4	4	4	4	3	4	4	3	2	4	2	4	2	2	5	4	2	6	2	2	1	2	1	1	1	1	1
691	P	3	3	3	5	5	5	5	3	3	3	3	3	3	5	5	5	4	3	2	2	3	3	3	3	3	3	4	3	3	3	3	3	5	3	3	4	3	3	3	3	1	3	1	1	3	1	1	1
1576	P	2	2	1	6	5	5	7	1	2	4	1	1	1	6	5	5	2	2	3	2	3	4	4	4	4	4	4	4	4	4	4	4	4	5	2	2	2	2	5	2	3	1	3	0	3	2	0	0
956	P	2	2	2	3	3	3	6	2	4	6	2	2	3	6	4	5	3	2	3	3	4	3	3	3	3	4	4	3	4	4	4	4	4	5	6	5	5	5	4	5	2	2	2	4	2	2	2	3
556	P	2	2	2	5	6	5	5	2	3	3	3	3	3	5	2	5	5	3	4	4	3	4	3	3	3	3	3	3	3	3	3	3	4	4	4	4	4	4	4	4	2	2	2	2	2	2	2	2
332	P	5	6	6	2	2	4	3	6	3	2	4	3	3	5	3	3	6	6	3	3	3	3	3	3	3	3	3	3	3	3	3	3	4	4	4	4	4	4	4	4	2	2	2	2	2	2	2	2
752	P	4	5	3	3	2	4	5	4	3	5	2	2	3	5	3	3	4	5	3	3	4	2	3	2	2	3	2	2	4	4	3	3	2	4	3	4	3	3	3	5	2	3	2	1	2	2	2	2
1629	P	4	3	4	4	4	3	5	4	3	5	3	3	3	5	4	5	4	4	3	3	3	3	3	3	2	2	2	3	3	4	3	4	5	3	3	5	3	3	5	3	2	0	1	2	1	1	1	1
1173	P	1	1	1	7	7	7	7	1	1	7	1	1	1	7	7	1	1	1	3	1	3	4	5	5	5	5	5	5	5	5	5	5	4	4	4	4	4	4	4	4	2	2	2	2	2	2	2	2
1071	P	1	1	1	7	7	7	7	1	1	7	1	1	1	7	7	7	7	7	1	1	1	5	5	5	5	5	5	5	1	3	5	1	1	1	1	1	1	1	7	1	1	0	0	0	4	0	0	0
680	P	4	4	4	4	4	5	5	5	3	4	3	3	3	5	5	6	3	3	4	3	4	3	3	3	2	2	3	3	4	4	3	4	4	4	4	4	4	4	4	4	2	2	2	2	2	2	2	2
918	P	4	3	3	5	5	5	5	3	3	5	2	2	4	5	5	5	5	3	2	2	3	4	3	3	3	3	4	4	2	3	4	2	4	3	4	3	4	3	5	3	2	1	1	1	1	1	1	1
589	P	5	2	3	6	6	6	6	2	3	4	2	2	2	4	3	5	5	4	1	1	2	1	1	1	1	1	4	4	3	3	3	3	4	4	4	4	4	4	4	4	0	0	0	0	0	0	0	0
1937	P	2	3	1	7	4	6	6	2	2	5	2	2	2	6	3	6	3	2	3	2	2	4	4	4	4	4	3	4	3	4	4	4	4	5	5	5	4	5	5	5	1	1	1	1	3	2	1	2
2911	P	4	3	5	5	4	3	4	4	5	4	3	2	2	4	2	3	5	5	3	4	3	2	3	2	3	3	3	3	4	4	2	4	4	5	3	3	4	5	5	5	2	2	2	1	1	1	2	1
796	P	1	1	1	1	1	1	1	1	1	5	1	1	1	7	4	7	1	1	1	1	1	1	5	5	5	1	5	5	2	4	4	4	1	7	1	1	1	1	7	1	4	0	0	0	0	0	0	0
2258	P	3	3	4	5	5	5	4	4	3	4	3	3	4	4	4	5	4	4	3	3	3	3	3	3	5	3	3	3	2	3	3	3	4	4	3	4	3	3	3	4	2	2	1	1	1	1	1	1
1705	P	4	2	2	6	6	6	6	2	3	5	2	2	3	4	6	6	3	2	2	3	3	3	3	3	3	3	3	3	3	3	3	3	4	3	3	3	3	3	5	5	3	1	3	1	1	1	1	1
1327	P	4	3	2	7	4	4	6	2	2	6	1	1	2	6	5	6	2	3	3	3	3	3	4	4	4	3	3	4	3	4	4	2	4	4	5	6	5	5	5	4	1	1	0	2	2	0	0	0
734	P	2	2	2	6	6	6	6	2	2	3	2	2	2	6	3	6	5	2	3	3	3	3	3	3	3	3	3	3	3	3	3	3	4	4	4	4	4	4	4	4	2	2	2	2	2	2	2	2
1084	P	3	3	3	2	3	5	5	2	2	5	2	2	2	5	2	6	5	3	4	3	3	3	4	4	4	3	5	4	3	4	4	3	5	4	6	6	2	3	2	6	3	3	1	3	2	1	3	2
342	Q	4	4	4	4	4	4	4	4	4	4	4	4	4	4	6	6	4	4	3	3	3	3	3	3	3	3	3	3	3	3	3	3	3	4	4	4	4	4	4	4	2	2	2	2	2	2	2	2
1539	Q	1	1	2	7	7	7	6	1	1	4	1	3	2	4	5	7	6	1	1	1	1	5	5	5	5	1	5	5	1	2	5	1	4	2	2	3	2	3	6	2	1	0	0	0	0	0	0	0
1726	Q	3	2	1	3	3	5	7	2	2	5	2	2	3	3	2	4	3	3	4	4	5	4	3	3	3	3	3	4	3	5	3	3	6	4	5	5	4	3	4	4	1	1	1	2	0	1	1	0
774	Q	3	3	3	5	6	6	6	2	3	5	2	2	2	5	4	5	3	3	4	3	3	3	3	4	4	2	3	4	3	4	3	2	4	4	4	4	4	4	4	4	2	2	2	2	2	2	2	2
1541	Q	1	1	1	7	7	7	6	6	6	7	1	1	1	7	6	7	4	5	4	3	3	4	3	4	4	3	4	4	5	4	3	2	2	4	1	5	6	4	5	4	3	0	2	2	1	2	0	1
1221	Q	2	4	4	6	6	6	6	2	3	6	2	2	2	6	3	7	5	3	2	2	2	3	3	4	3	3	3	4	2	4	3	3	3	3	3	5	3	3	6	2	2	2	1	1	1	1	1	1
1205	Q	2	2	2	6	6	6	6	2	2	6	6	2	2	2	6	6	3	4	3	2	2	4	4	4	4	2	4	4	2	4	4	2	3	2	6	3	2	2	6	3	2	0	1	0	0	0	0	0
814	Q	1	1	1	7	7	7	7	1	1	1	1	1	1	1	1	7	1	1	2	2	2	5	5	5	5	2	4	5	1	2	4	1	6	3	1	4	4	4	4	1	0	0	0	0	0	0	0	0
966	Q	1	1	1	7	7	7	7	2	2	1	1	1	2	7	5	7	7	4	2	2	2	5	5	5	5	1	2	5	2	3	5	5	6	6	6	6	6	6	6	6	1	0	1	2	1	1	1	1
806	Q	5	4	6	4	3	6	4	4	3	7	1	1	1	6	1	7	5	5	3	2	3	4	4	4	3	2	4	3	4	3	4	2	7	6	5	7	6	6	6	6	1	0	1	0	0	0	0	0
1347	Q	3	3	3	6	4	6	3	4	4	4	3	4	2	3	2	6	6	3	4	4	4	3	3	3	3	3	4	3	4	3	3	3	2	6	5	3	1	1	7	6	1	0	1	1	1	1	1	1
1777	Q	6	5	3	3	3	3	6	5	2	5	2	1	3	6	6	6	3	6	3	3	3	3	3	2	3	3	2	3	2	3	3	3	4	3	3	5	4	5	5	5	2	3	2	2	2	2	2	2
610	Q	4	4	4	6	4	7	4	2	2	4	1	1	2	4	4	7	4	2	3	4	3	4	5	5	4	3	3	4	3	5	4	4	3	3	2	5	3	3	7	2	1	0	1	0	4	0	1	1
715	Q	2	2	3	6	6	7	6	2	2	6	2	1	1	6	3	7	5	2	2	2	3	4	4	4	4	2	4	4	2	5	4	2	4	3	2	3	2	2	6	2	2	2	2	1	1	1	0	0
619	Q	3	3	3	5	5	6	6	3	3	3	3	2	4	6	3	6	2	2	3	3	3	3	4	3	3	3	4	3	3	4	3	4	5	5	5	5	5	5	5	5	2	3	2	2	2	2	2	2
1726	Q	1	1	2	7	7	7	7	1	1	4	2	1	1	4	4	7	4	4	1	1	1	3	3	3	3	1	2	3	2	2	3	1	4	3	2	3	2	2	7	3	1	0	1	0	0	0	0	0
1054	Q	3	4	3	6	6	6	4	3	3	6	2	2	3	5	5	5	4	3	2	1	2	4	4	4	4	2	4	4	2	3	4	2	3	5	5	5	4	5	3	3	1	0	1	1	2	1	1	3
1253	Q	3	3	2	7	7	7	7	1	2	7	1	1	2	7	3	7	5	5	2	1	2	5	4	4	4	2	4	4	2	3	5	4	2	2	6	6	2	5	7	4	3	0	2	0	0	1	1	1
502	Q	3	3	4	4	4	4	4	4	4	4	4	4	4	4	4	4	3	4	4	4	4	4	4	4	4	4	4	4	4	4	4	4	4	4	4	4	4	4	4	4	2	2	2	2	2	2	2	2
705	Q	1	2	4	4	5	6	4	3	3	3	3	3	3	3	3	5	6	3	3	3	3	4	4	4	4	3	3	4	4	3	3	4	4	4	4	4	4	4	4	4	2	2	2	2	2	2	2	2
1234	Q	2	2	2	6	6	6	6	2	2	2	2	2	2	2	2	6	3	2	2	2	2	4	4	4	4	2	2	4	3	2	2	2	5	2	2	4	2	2	6	2	1	1	1	1	1	1	1	1
1432	Q	3	3	3	5	5	5	5	2	2	6	2	1	1	6	5	6	4	4	3	2	2	4	4	4	4	2	4	4	2	4	3	2	4	3	3	2	2	3	5	3	1	1	1	1	1	1	1	1
1198	Q	3	4	3	5	5	6	5	3	3	6	3	3	2	4	4	5	5	3	3	3	3	3	3	3	3	3	3	3	3	3	3	3	4	4	4	5	3	4	4	3	2	1	1	1	2	1	1	1
1033	Q	5	3	2	5	6	6	7	1	3	5	1	1	2	7	5	7	5	5	2	2	3	3	3	4	3	3	3	4	3	3	3	3	4	4	3	5	3	3	4	4	2	1	1	2	2	2	2	2
765	Q	2	3	3	6	5	5	5	3	3	4	2	2	2	3	3	6	4	3	3	3	4	4	4	4	4	3	4	4	3	3	4	2	6	5	5	4	3	5	5	5	1	3	1	1	1	1	1	1
1509	Q	5	4	4	5	3	3	4	3	3	5	3	2	3	5	3	4	4	3	4	3	3	3	4	4	3	3	3	3	4	5	4	3	7	5	3	5	4	4	5	4	2	2	1	3	3	2	0	1
2864	Q	2	3	3	4	3	2	2	4	6	7	5	1	2	3	3	5	3	2	4	5	4	2	2	2	1	4	3	2	4	4	1	5	7	5	6	7	7	5	7	6	3	1	2	4	1	2	1	0
1456	R	5	4	2	5	3	6	7	2	2	6	1	1	3	7	6	6	3	2	4	3	4	4	4	3	3	2	3	3	3	4	4	3	6	2	3	2	2	2	6	6	1	1	1	2	3	3	3	3
1249	R	1	1	4	6	7	7	4	1	1	1	1	1	1	7	4	7	2	1	3	3	3	3	3	5	5	1	5	4	5	5	5	3	2	2	2	1	1	1	7	1	2	2	2	0	2	2	0	0
2518	R	2	2	2	6	6	6	6	2	2	6	2	2	2	6	5	7	2	2	3	2	2	4	4	4	4	2	4	4	2	3	4	3	4	2	2	3	2	3	6	3	2	3	2	1	1	1	1	1
754	R	2	2	2	6	5	6	7	2	2	7	1	1	2	7	7	7	3	2	1	1	1	4	4	4	4	2	3	4	3	3	4	2	2	1	2	4	2	2	6	2	2	1	2	1	1	2	0	1
611	R	3	4	4	4	4	4	5	3	4	5	2	2	4	4	4	5	4	4	3	3	3	3	3	3	3	3	3	3	3	3	3	3	4	4	4	4	4	4	4	4	2	3	2	2	2	2	2	2
1141	R	2	2	2	7	7	7	7	2	2	6	2	2	2	6	3	6	4	2	2	2	2	4	5	5	4	2	4	4	2	2	4	2	6	6	6	6	6	6	6	6	2	3	3	3	3	3	3	3
1513	R	4	4	3	5	5	6	5	3	3	5	2	2	4	5	4	5	4	4	1	2	2	4	4	4	4	2	4	4	2	4	3	1	4	4	4	4	2	3	6	2	1	1	0	1	1	0	0	0
765	R	3	4	4	6	4	4	3	3	3	3	4	3	5	3	4	3	4	3	4	3	3	3	3	3	3	3	3	3	3	3	3	3	4	4	4	4	4	4	4	4	2	2	2	2	2	2	2	2
940	R	6	5	3	6	4	6	4	2	4	4	4	3	2	2	2	5	3	4	3	3	3	3	3	4	3	3	3	3	3	3	3	3	5	5	5	5	5	5	5	5	1	2	2	3	3	2	2	2
504	R	2	2	2	2	3	2	4	7	4	4	2	2	2	4	2	2	2	2	5	5	5	5	5	4	3	4	4	4	4	4	4	4	6	5	5	5	5	5	5	5	3	3	3	3	2	2	2	2
783	R	5	1	4	3	3	7	6	1	1	7	1	1	1	3	3	7	7	2	3	4	3	5	4	4	3	3	5	5	5	1	3	3	4	1	1	6	3	1	5	5	1	0	0	2	1	0	0	0
869	R	4	3	3	6	3	3	5	3	2	7	2	2	2	6	3	6	6	2	4	5	5	3	3	3	2	2	3	3	4	4	4	3	7	7	7	7	6	6	6	6	4	3	3	3	2	2	3	3
614	R	4	4	4	4	4	4	4	4	4	4	4	4	4	4	4	4	4	4	3	2	3	3	3	3	3	3	3	3	3	3	3	3	4	4	4	4	3	3	4	4	2	1	1	2	2	2	1	2
1262	R	2	3	3	7	6	6	5	2	3	5	1	2	2	6	5	7	5	1	3	3	3	4	4	4	4	3	4	4	3	4	4	3	5	3	2	2	2	2	6	2	2	1	1	1	1	1	0	1
1668	R	1	3	3	3	5	7	6	3	2	6	2	2	2	6	3	6	5	4	3	2	2	4	4	4	3	3	4	4	2	3	4	3	3	3	3	5	2	2	5	2	2	2	2	2	1	2	0	0
1606	R	1	1	1	7	7	7	7	1	1	7	1	1	1	7	6	7	1	6	2	1	2	5	5	5	2	2	5	5	1	3	5	2	4	2	1	5	1	1	5	1	2	3	2	1	1	0	0	0
768	R	2	1	2	7	7	7	7	1	1	6	1	1	1	6	3	7	5	1	1	1	1	5	4	5	5	3	5	5	3	4	5	2	7	7	5	5	4	3	7	3	0	3	0	3	0	0	0	0
987	R	2	1	2	7	7	7	7	1	2	7	2	2	1	2	2	6	6	2	2	1	2	4	2	4	4	1	4	2	4	4	4	4	4	1	6	4	1	1	6	1	1	0	0	0	0	0	0	0
1151	R	2	1	2	6	6	6	6	2	2	7	1	1	2	5	2	7	2	2	3	2	3	4	5	5	5	2	5	5	2	3	4	2	4	4	6	6	4	5	4	5	2	1	0	0	0	0	0	0
1305	S	2	2	3	6	4	5	5	2	3	6	1	4	1	4	3	5	2	2	4	2	3	3	3	3	3	3	3	3	3	3	3	3	4	3	3	3	4	4	5	3	2	2	2	2	2	2	2	2
828	S	2	2	2	6	6	6	6	2	2	2	2	3	2	3	5	6	3	3	3	3	4	3	4	4	3	3	4	4	4	4	4	4	4	3	5	5	3	4	5	5	3	3	3	2	2	2	2	1
1379	S	3	5	5	5	3	4	5	3	4	7	3	3	3	4	2	6	3	5	4	2	4	3	3	4	2	3	3	4	3	4	3	4	4	5	4	5	5	5	4	5	2	1	1	1	3	1	1	1
1123	S	3	2	2	6	6	6	6	2	2	6	2	2	2	6	4	6	3	2	3	3	3	4	4	4	4	2	4	4	3	4	2	3	4	3	3	5	3	3	6	2	2	3	2	1	2	1	2	1
728	S	4	4	3	6	4	3	6	2	3	5	2	2	3	6	6	4	2	2	2	2	3	4	4	4	4	2	4	4	2	2	3	3	2	2	2	2	2	4	4	2	2	1	2	1	3	2	1	0
447	S	4	3	2	4	4	4	4	4	4	4	4	3	4	4	4	4	4	4	3	3	5	3	3	4	3	4	3	3	4	4	3	3	6	5	6	7	5	4	6	6	3	4	4	3	3	3	2	2
800	S	2	2	6	6	6	6	6	2	2	6	2	2	2	6	4	5	4	2	4	3	3	4	4	4	4	3	4	4	2	4	4	4	2	2	2	5	5	5	5	5	1	0	1	1	1	1	1	1
1258	S	2	2	4	6	5	6	6	3	2	5	2	2	2	6	5	6	3	2	3	3	3	3	3	3	3	3	3	3	3	4	4	4	4	4	5	5	4	5	5	3	3	2	3	1	1	2	1	1
1481	S	2	2	3	6	7	4	6	2	2	5	2	2	2	5	4	5	3	2	3	3	3	3	3	3	3	4	3	3	3	4	2	3	5	5	6	6	3	5	5	6	3	0	1	1	3	3	2	1
1234	S	2	2	2	6	6	6	6	2	2	6	1	1	2	6	6	6	2	2	2	2	2	4	4	4	4	2	4	4	2	3	4	2	3	3	3	3	3	3	6	3	2	0	1	0	0	0	0	0
2292	S	3	4	3	4	4	4	4	3	4	4	3	3	3	4	4	4	4	4	3	3	3	3	3	4	3	3	3	3	3	3	3	3	4	4	4	4	4	4	4	4	2	2	2	2	2	2	2	2
1169	S	2	2	2	3	3	5	4	3	3	3	3	2	2	5	5	6	3	3	3	3	2	4	4	4	3	2	3	4	2	3	3	3	5	5	5	5	4	5	4	4	2	1	1	1	1	2	1	1
1258	S	1	1	1	7	7	7	7	1	1	7	1	1	1	7	7	7	1	7	2	2	2	3	3	5	5	2	5	5	3	4	5	2	3	1	1	5	2	1	7	1	1	0	0	0	0	0	0	0
1457	S	4	3	4	6	5	5	5	3	4	5	3	3	3	5	3	6	3	4	3	3	4	3	3	3	3	2	3	3	3	3	3	3	5	4	4	5	3	5	4	4	2	2	1	1	1	1	1	1
715	S	3	2	2	4	5	4	5	2	4	6	1	2	3	6	4	5	3	3	3	3	3	4	3	4	3	3	3	3	4	5	4	2	4	4	4	3	5	4	5	4	2	2	2	1	2	1	2	2
1283	S	3	2	4	5	5	6	6	2	2	4	3	2	3	5	5	7	3	3	2	2	3	4	4	4	4	2	4	4	2	2	4	2	2	2	4	5	2	4	3	3	2	2	1	1	1	1	1	1
1662	S	1	1	1	7	7	7	7	1	1	7	1	1	1	7	7	7	1	1	1	1	1	5	5	5	5	1	5	5	2	3	5	1	4	7	2	5	1	2	7	1	2	0	2	0	0	2	1	1
1142	S	3	3	1	7	7	7	7	2	2	7	2	3	3	6	4	7	3	2	2	1	2	4	4	4	4	2	4	5	3	3	5	2	4	2	2	2	2	2	6	2	2	1	1	0	1	0	0	0
1528	S	4	3	6	4	1	4	4	2	2	5	4	4	3	6	6	4	5	2	4	4	5	3	3	4	3	3	3	3	3	3	3	3	5	4	4	5	2	4	4	3	2	1	2	3	1	1	1	1
691	S	2	2	5	6	6	6	6	2	2	6	2	3	3	5	5	5	5	2	3	3	3	3	3	3	3	3	3	3	3	3	3	3	4	4	4	4	4	4	4	4	2	2	2	2	2	2	2	2
931	S	1	1	1	7	7	7	7	1	1	7	1	1	1	7	2	1	2	1	1	1	1	5	5	5	5	1	5	5	1	5	5	2	4	6	6	6	4	6	6	4	3	2	2	0	0	0	0	1
1762	S	3	4	2	6	6	7	4	3	3	7	1	2	2	5	4	6	2	2	3	2	2	3	3	4	3	2	3	4	3	4	3	2	4	4	4	4	4	4	4	4	2	3	2	1	1	3	0	0
1191	S	4	4	3	5	5	5	5	3	4	6	1	1	3	5	4	5	4	4	3	3	3	3	3	3	3	3	3	3	3	3	3	3	4	3	4	5	3	4	5	4	1	2	1	2	1	2	1	1
1022	S	1	1	1	7	7	7	7	1	2	6	1	1	2	5	5	7	6	6	2	2	3	3	3	4	4	2	3	3	3	4	4	2	4	3	2	2	2	2	2	2	3	2	2	1	1	1	0	0
784	T	2	2	3	2	2	2	2	2	2	3	2	2	2	2	2	2	2	2	2	2	2	2	4	4	4	2	4	4	2	2	4	2	5	4	5	5	5	5	6	6	2	1	1	1	3	2	1	1
756	T	2	2	2	7	7	7	7	2	2	7	2	2	2	7	7	7	2	2	1	1	1	4	4	4	4	1	4	4	2	3	4	1	2	1	1	1	1	1	6	1	0	0	0	0	0	0	0	0
589	T	2	2	2	2	2	2	2	2	2	2	2	2	2	2	2	2	2	2	2	2	2	4	3	3	3	3	3	3	3	3	3	3	4	4	4	4	4	4	4	4	2	2	2	2	2	2	2	2
1120	T	2	3	2	5	5	6	6	3	3	6	2	2	2	6	5	6	3	2	3	3	3	4	4	4	3	4	4	3	3	2	4	2	4	4	5	5	3	3	5	2	2	0	1	1	0	1	0	0
1024	T	5	3	1	4	4	5	7	3	3	5	1	3	3	7	4	7	3	5	3	2	3	3	3	3	3	3	3	3	2	4	4	3	5	3	4	4	2	4	5	5	2	2	2	1	2	2	2	0
608	T	4	3	4	3	4	3	4	3	4	5	2	3	3	4	3	4	4	4	3	2	3	3	3	3	3	3	3	3	4	3	3	3	4	4	4	4	4	4	4	4	2	2	2	2	2	2	2	2
814	T	2	2	2	6	6	6	6	2	2	2	2	2	2	2	2	6	2	2	3	3	3	3	3	3	3	3	3	3	3	3	3	3	4	4	4	4	4	4	4	4	3	1	0	0	0	0	0	0
1148	U	1	1	1	7	7	7	7	1	1	1	1	1	1	7	5	7	7	1	1	1	1	5	5	5	5	1	5	5	5	5	5	1	7	1	1	1	4	4	7	3	4	0	0	1	4	1	4	2
344	U	2	2	2	5	5	5	5	2	2	2	2	2	2	2	2	2	2	2	2	2	2	3	3	3	3	4	4	4	4	4	4	4	3	3	3	5	4	3	4	5	1	1	1	1	1	2	3	1
1061	U	3	3	3	6	5	7	6	2	2	6	2	2	3	6	4	6	4	3	2	2	3	4	4	4	3	3	4	3	3	3	3	2	4	4	4	4	4	4	4	4	2	2	2	2	2	2	2	2
1695	U	2	3	4	6	6	6	6	3	3	3	2	2	3	3	3	3	4	3	3	3	3	3	3	3	3	2	4	4	3	4	3	3	2	2	3	5	2	2	4	6	3	3	2	1	1	1	1	0
2060	U	1	1	4	6	4	3	2	1	3	2	2	1	3	2	2	4	2	2	3	3	3	3	3	4	4	2	4	5	2	2	5	2	4	4	3	4	6	4	6	6	4	4	3	2	2	2	2	2
1317	U	3	1	3	3	5	5	5	2	2	5	2	2	3	3	3	5	4	2	2	1	3	3	4	3	3	2	4	4	4	3	3	3	6	5	5	5	3	5	3	5	3	1	2	1	1	0	1	0
2023	U	2	2	2	6	6	4	4	3	3	6	1	1	1	1	2	7	1	4	5	5	5	5	5	5	4	4	4	3	3	3	3	3	5	5	5	3	3	4	4	4	0	4	2	2	1	1	1	0
774	U	1	2	2	7	7	7	7	1	1	7	1	1	1	7	7	7	2	1	2	2	2	4	5	4	4	2	5	5	1	2	4	2	4	2	2	2	2	2	6	2	4	0	3	1	1	1	1	2
2417	U	2	2	2	7	7	7	7	2	2	6	1	1	2	7	6	7	2	2	2	1	2	4	4	4	4	2	4	4	2	3	4	1	1	1	1	5	2	2	6	2	3	1	1	0	2	2	1	1
825	U	1	1	1	6	6	6	6	1	1	1	1	1	1	1	6	1	1	1	1	1	1	3	4	4	4	1	4	4	4	4	4	4	4	2	3	5	2	3	6	3	3	2	2	2	2	2	2	2
1625	U	2	2	2	6	6	6	6	2	2	3	3	2	3	2	4	5	4	2	2	2	2	3	3	4	3	2	3	3	3	3	3	3	4	4	4	6	3	3	5	4	3	2	2	2	2	2	1	1
1141	W	2	3	3	5	5	6	6	3	1	2	1	1	3	5	7	7	1	1	1	1	1	1	5	5	5	5	3	5	3	3	3	3	4	4	4	4	4	4	4	4	2	0	0	0	0	0	0	0
2124	W	3	3	2	7	6	6	6	2	3	6	1	2	3	6	5	6	2	4	3	2	3	3	3	4	4	2	4	4	3	3	4	2	3	3	3	3	2	2	5	2	2	1	1	1	0	0	0	0
1670	W	3	4	2	5	4	5	5	3	3	5	3	3	3	5	5	5	3	3	3	3	3	3	4	4	4	4	4	4	3	4	4	3	4	4	4	3	3	4	4	3	2	2	2	1	2	2	1	1
1838	W	1	1	1	7	7	7	7	1	1	5	1	1	1	7	7	7	1	1	2	1	3	4	4	4	4	1	4	4	2	4	4	2	4	4	2	5	2	2	6	2	1	2	0	0	2	0	0	0
1326	W	2	3	3	7	6	6	6	3	3	4	3	3	4	5	5	5	3	3	2	2	2	4	4	4	3	2	3	3	2	2	3	2	3	3	3	3	3	4	5	3	2	1	1	1	1	1	1	1
688	W	2	4	3	3	4	4	4	3	2	4	2	3	3	4	4	5	4	4	3	2	3	4	3	4	3	2	4	4	4	4	4	2	4	4	4	4	4	4	5	5	1	1	1	1	1	1	1	1
2659	W	1	2	1	7	6	6	7	2	1	7	1	1	2	7	7	7	6	6	3	2	3	1	5	5	4	2	4	4	2	4	4	2	3	2	2	2	4	4	5	5	3	2	1	1	1	1	1	1
1165	W	1	1	1	1	7	1	7	1	1	1	1	1	1	7	7	7	1	1	1	1	1	1	5	5	5	1	5	5	1	1	1	1	1	1	1	1	1	1	1	1	0	0	0	0	0	0	0	0
703	W	1	1	1	7	7	7	7	1	1	7	1	1	1	7	7	7	1	1	1	1	1	1	5	5	5	5	5	5	5	5	5	5	6	1	2	5	1	1	6	6	1	0	0	0	0	0	0	0
669	A	2	3	2	5	6	5	6	2	2	6	2	2	3	6	6	5	3	2	2	2	2	4	4	4	4	4	4	4	4	4	4	3	3	3	5	5	5	5	5	5	0	0	0	0	0	0	0	0
803	A	2	2	2	6	6	6	6	2	2	4	2	2	2	4	5	6	6	4	2	2	3	4	4	4	4	3	4	4	4	4	4	4	3	2	5	3	3	2	6	3	2	1	1	0	3	1	1	1
684	B	4	4	3	4	3	6	6	3	2	6	3	1	1	7	6	7	5	3	3	3	3	3	3	4	3	2	4	3	3	4	3	3	3	2	2	2	2	2	6	4	1	1	1	1	1	1	1	1
1135	C	2	2	2	6	6	7	6	1	1	5	1	1	3	6	3	3	3	3	3	3	3	3	3	3	2	3	3	3	3	3	3	3	3	3	3	3	3	5	4	3	1	3	1	1	3	1	1	1
1011	B	1	1	1	1	7	7	7	1	1	5	1	1	1	6	3	5	3	1	2	2	2	4	5	5	5	2	5	5	2	4	4	2	4	2	5	5	4	4	4	5	2	0	1	1	1	1	1	1
1108	C	2	2	2	5	3	5	5	2	3	3	2	2	2	5	3	4	2	3	4	3	3	3	3	4	4	3	3	4	3	3	3	3	4	3	3	4	5	4	4	4	3	3	3	3	3	3	3	2
779	A	2	3	2	6	6	6	6	2	2	2	2	2	2	6	6	6	4	2	2	2	2	2	4	4	4	2	4	4	2	3	4	2	4	4	4	4	4	4	4	4	2	1	1	2	2	2	2	2
2395	A	5	4	7	5	7	6	7	6	3	3	1	1	2	7	6	6	3	2	3	2	4	3	3	3	3	3	3	4	3	3	3	3	4	3	4	3	2	2	5	3	0	2	1	1	2	1	1	2
607	A	2	2	2	6	6	6	6	2	2	6	6	6	2	6	3	6	2	2	3	3	3	3	4	4	4	2	4	4	3	3	4	3	5	5	5	5	3	3	5	2	1	1	1	1	1	1	1	1
954	A	1	1	1	7	7	7	7	1	1	2	1	1	1	7	7	7	2	7	1	1	1	5	5	5	5	1	5	5	1	4	5	1	5	5	2	3	1	2	7	4	0	0	0	0	4	0	0	0
602	A	2	4	3	7	6	6	5	2	3	3	3	3	3	3	3	6	3	3	2	3	2	3	3	3	3	3	4	4	3	3	3	3	4	4	4	4	4	4	4	4	1	1	1	1	1	1	1	1
352	A	3	3	3	3	5	4	3	3	3	5	3	3	3	5	5	5	4	3	3	3	3	3	3	3	3	3	3	3	3	3	3	3	4	4	4	4	4	4	4	4	2	2	2	2	2	2	2	2
460	A	3	4	3	3	3	3	5	4	4	4	4	4	4	4	4	4	4	4	3	3	3	3	3	3	3	3	3	3	3	3	3	3	5	3	5	5	5	5	5	5	2	2	2	2	2	2	2	2
973	A	2	2	2	7	6	7	7	2	2	6	1	1	2	6	6	7	2	3	3	3	3	4	4	4	4	3	4	4	3	4	4	3	2	2	2	4	4	2	6	3	2	2	1	1	1	1	0	0
1642	B	2	3	2	7	7	7	7	2	4	7	1	1	2	4	3	7	4	3	3	2	4	4	4	4	4	3	4	4	3	5	2	4	4	3	2	4	4	4	4	3	3	2	2	2	2	2	2	2
1711	B	2	2	2	6	7	7	6	1	2	7	1	2	2	6	6	7	3	3	3	2	3	4	4	4	3	2	4	3	3	4	4	2	5	5	3	6	3	2	6	4	2	0	1	2	2	1	2	2
1922	B	1	4	4	6	6	6	6	2	4	6	2	2	4	6	4	4	4	4	3	2	2	4	2	4	3	2	4	4	3	3	4	2	4	4	4	4	4	4	4	4	1	1	1	1	1	1	1	1
904	B	1	1	1	1	3	1	7	1	2	1	1	1	1	1	3	3	3	3	2	2	2	2	1	1	1	1	4	4	4	4	4	4	5	5	5	5	5	5	5	5	3	3	3	3	3	3	3	3
823	B	2	2	2	2	6	6	6	2	2	6	1	2	3	5	6	6	3	2	2	2	2	4	4	4	3	2	4	4	3	4	4	3	4	4	2	2	2	2	6	2	1	1	1	1	3	1	1	3
2543	C	2	2	2	6	6	6	6	2	2	6	2	2	3	4	5	6	3	2	2	2	4	4	2	4	3	3	4	4	2	4	4	3	5	2	5	4	4	4	6	4	2	1	2	2	2	2	2	2
808	C	2	2	3	6	6	6	6	2	2	5	2	2	2	5	4	6	3	3	3	3	3	4	4	4	4	3	4	4	3	3	4	3	4	4	3	3	4	4	6	4	1	1	1	2	2	1	1	1
655	A	5	6	2	7	6	6	7	2	3	6	1	1	1	6	6	7	2	2	3	2	3	4	5	5	3	3	4	4	3	4	5	2	3	1	1	5	5	2	6	2	0	0	0	0	0	0	0	0
743	A	2	2	3	5	5	6	7	2	2	6	2	2	3	6	5	6	5	3	3	3	3	3	4	4	4	3	4	4	4	4	4	3	4	4	4	4	3	3	6	4	2	0	0	0	0	0	0	0
1147	A	1	1	2	7	7	7	7	2	3	5	2	2	2	6	3	6	5	3	2	2	2	4	4	4	4	2	4	4	4	2	4	2	2	2	2	2	2	2	5	4	2	2	1	2	1	1	1	1
800	A	3	3	3	6	6	6	7	2	2	6	2	2	2	6	4	6	2	3	2	2	3	4	4	4	4	2	4	4	4	4	4	4	2	2	1	1	2	1	6	4	1	1	1	0	0	0	0	1
1066	B	5	5	4	1	3	3	6	7	5	5	4	4	3	5	4	6	6	5	5	5	5	3	3	3	2	4	2	2	4	4	2	4	4	3	3	3	4	3	6	6	2	4	3	2	3	2	3	3
1521	C	2	3	2	6	6	7	6	2	2	6	2	2	2	6	6	6	4	3	2	2	2	4	4	4	4	2	4	4	2	4	3	3	3	3	3	3	3	3	5	3	2	0	2	0	4	2	2	0
1401	C	2	3	2	5	6	5	7	2	3	5	1	1	2	5	3	6	2	2	3	3	3	4	4	4	4	2	4	4	2	4	4	3	4	2	2	3	4	2	5	4	2	1	1	1	1	1	1	1
1056	H	2	2	1	6	7	7	7	2	2	7	1	1	2	7	6	7	4	4	3	2	3	4	4	4	3	2	4	4	3	4	4	2	4	2	3	5	2	4	3	4	1	1	1	0	4	0	0	0
1711	I	2	2	2	6	6	6	6	2	2	2	2	2	2	6	6	6	2	2	3	3	3	4	4	4	4	2	4	4	3	4	4	2	4	2	2	5	4	2	6	2	2	1	1	1	3	1	0	0
2144	I	4	4	3	5	3	5	6	3	3	5	1	1	3	6	6	6	2	3	4	3	3	4	4	4	4	2	4	4	3	3	3	2	4	2	2	2	4	4	6	3	3	2	2	1	1	1	1	0
733	C	3	4	4	4	5	3	6	4	3	5	3	4	2	2	2	6	4	6	3	3	3	3	3	3	3	3	3	3	3	3	3	3	4	4	4	4	4	4	4	4	2	2	2	2	2	2	2	2
1326	B	2	1	2	5	6	7	6	2	3	5	2	2	3	5	5	5	3	5	3	3	3	3	4	4	4	3	3	4	3	4	4	3	4	3	3	4	3	3	4	4	1	2	1	1	2	1	1	1
949	B	1	1	1	7	7	6	7	1	2	7	1	1	2	7	7	6	2	1	2	2	2	4	4	4	4	2	4	4	3	4	4	2	4	2	4	4	2	2	4	2	1	1	1	1	0	0	0	0
314	B	5	3	4	4	5	5	5	3	3	4	2	2	3	6	3	5	5	5	3	3	3	3	3	3	3	2	2	3	3	3	2	3	5	4	5	4	4	5	4	4	2	2	2	2	2	2	2	2
673	B	3	3	3	4	5	5	5	3	4	5	3	3	3	5	3	5	3	3	3	3	3	3	3	3	3	3	3	3	3	3	3	3	4	1	4	4	4	4	4	4	0	1	0	0	0	0	0	0
992	B	3	3	4	6	6	6	4	3	4	6	3	3	4	3	3	4	6	3	3	4	3	3	3	3	4	3	3	4	3	4	3	3	2	5	2	1	1	1	6	1	1	1	1	1	3	0	0	0
786	B	4	4	3	5	4	5	5	3	3	5	2	2	3	6	5	6	5	3	3	3	3	3	3	3	3	3	3	3	3	3	3	3	4	3	3	5	3	3	5	3	1	2	1	2	2	1	1	1
805	B	2	2	2	6	6	7	6	2	2	6	1	1	1	6	4	7	2	2	4	4	3	3	3	3	3	4	4	4	3	3	3	3	4	2	6	6	4	5	6	6	1	1	2	1	1	1	1	1
727	B	2	2	2	6	6	6	6	6	2	6	2	2	2	6	6	6	6	2	2	2	2	4	4	4	4	2	4	4	3	4	4	2	6	2	2	5	2	2	6	2	2	1	1	1	1	1	1	1
883	B	3	3	2	5	6	6	6	2	2	6	1	1	2	6	6	6	3	1	2	3	2	4	4	4	4	2	4	4	2	2	4	4	4	3	3	5	2	2	6	6	0	0	0	0	0	0	0	0
1038	B	3	3	4	4	5	3	4	3	2	6	1	2	2	5	3	5	4	3	2	3	2	3	3	3	4	3	3	4	4	3	3	3	4	5	5	6	5	4	4	5	2	1	1	0	2	2	2	1
916	B	4	4	3	7	7	7	7	3	3	5	2	2	4	5	5	6	5	4	2	3	3	2	2	3	2	3	3	3	3	4	4	3	2	2	1	1	1	1	5	1	0	0	0	0	0	0	0	0
379	B	4	4	4	4	4	4	4	4	4	4	3	3	3	4	4	4	4	4	3	3	3	3	3	3	3	3	3	3	3	3	3	3	4	4	4	4	4	4	4	4	2	2	2	2	2	2	2	2
650	C	5	4	5	6	6	5	5	4	4	6	2	2	2	5	4	6	4	3	2	2	3	4	3	3	3	3	3	3	3	3	3	3	4	5	5	5	5	5	5	5	2	2	2	2	2	2	2	2
959	C	6	6	1	6	2	2	2	2	6	6	1	1	1	6	2	2	2	2	3	3	3	3	3	3	3	3	4	4	4	4	4	4	4	4	4	6	2	2	4	4	2	1	1	1	1	1	1	0
2389	C	2	2	1	6	6	7	7	2	2	6	1	1	2	3	5	7	3	2	3	3	3	4	4	4	4	3	4	4	3	4	4	3	2	2	2	2	1	2	6	4	3	3	2	1	3	3	0	2
1970	K	3	4	5	6	6	6	4	4	3	6	2	2	2	5	5	6	3	3	3	3	3	3	3	4	4	3	4	3	3	3	3	3	3	3	3	4	4	5	6	5	1	1	1	1	2	2	0	0
958	L	1	1	1	7	7	7	7	1	1	7	1	1	1	7	7	7	1	1	2	2	3	4	4	4	4	2	4	4	2	4	4	2	4	4	4	4	4	4	4	4	2	2	2	2	2	2	2	2
2688	P	3	6	3	4	4	5	5	3	3	6	2	3	3	6	4	4	6	2	2	2	5	3	3	3	3	4	3	3	2	4	3	4	5	5	5	5	4	5	5	4	1	3	1	1	2	0	0	0
1558	B	2	4	1	7	3	7	5	2	2	7	1	1	2	7	3	7	4	1	3	2	4	5	4	4	4	1	4	4	3	5	2	3	2	2	1	5	1	1	5	5	2	3	0	0	0	0	0	0
824	B	1	1	1	7	7	7	7	1	1	1	1	1	1	7	1	7	1	1	1	1	1	1	5	5	5	1	5	5	1	1	5	1	1	1	1	1	1	1	7	1	0	0	0	0	4	0	0	0
851	B	4	4	4	4	5	5	4	4	3	5	3	2	3	6	4	6	4	4	2	3	3	3	4	4	3	3	3	3	3	3	3	3	4	3	5	5	4	5	4	5	1	1	1	1	2	1	1	2
1587	B	1	2	1	7	6	7	7	7	1	7	1	1	1	7	7	7	2	2	1	1	2	1	5	5	4	2	5	5	2	3	4	2	3	1	1	2	2	1	7	2	2	1	1	1	1	1	0	0
2504	D	2	2	2	6	6	6	6	2	2	2	2	2	2	6	2	6	4	3	2	2	2	2	4	4	4	2	4	4	3	3	3	3	4	4	4	3	3	3	3	5	2	2	2	2	2	2	2	2
1219	D	3	4	4	5	3	2	5	3	4	5	3	3	2	5	3	5	4	5	3	4	3	3	3	3	2	4	3	2	3	4	2	3	4	4	4	4	4	4	4	4	2	1	1	1	3	1	1	1
947	H	3	3	3	3	3	4	4	3	3	4	3	3	3	4	4	5	4	5	3	3	3	3	3	3	3	3	3	3	3	3	3	3	3	4	4	4	4	4	4	4	1	2	1	2	2	1	2	2
1000	J	4	3	3	5	5	5	5	3	3	5	3	3	3	5	5	5	3	3	2	2	3	4	4	4	3	3	3	3	2	3	3	3	4	4	3	3	3	3	4	4	1	1	1	1	1	1	1	1
1191	K	3	3	3	5	4	4	6	3	3	4	1	1	2	7	7	5	2	1	3	2	3	4	4	4	4	2	4	4	3	3	4	3	4	3	4	2	6	5	6	6	2	1	2	1	1	1	1	2
404	K	3	3	2	5	5	5	5	3	3	5	3	3	3	3	5	5	3	3	2	2	2	2	2	2	2	2	4	4	4	4	4	4	5	5	4	4	4	4	6	6	2	2	2	2	2	2	2	2
1338	Q	5	3	4	5	3	6	4	3	4	7	2	3	3	3	3	4	5	3	3	3	3	3	2	3	3	2	3	3	4	3	3	3	4	4	5	5	5	3	4	2	2	1	1	2	1	1	1	0
1133	B	3	3	3	3	5	3	4	3	3	7	1	1	1	4	2	6	5	4	3	3	3	3	4	4	3	3	3	3	3	4	3	3	4	2	2	2	2	2	6	2	3	1	2	1	2	2	3	1
1371	B	3	4	5	4	5	6	6	3	3	5	3	3	3	5	4	5	4	3	3	3	3	4	4	4	4	3	4	4	3	3	4	2	4	4	4	5	4	4	5	2	2	2	2	1	2	2	2	1
1436	B	2	2	2	7	7	7	7	2	2	7	1	2	2	7	6	7	2	2	2	1	2	3	3	4	4	2	3	5	3	3	5	1	5	2	5	5	3	2	6	1	1	0	0	0	0	0	0	0
1102	B	2	2	2	6	6	6	6	2	2	6	2	2	2	5	6	6	2	2	2	3	2	4	4	4	4	2	4	4	2	3	4	2	4	3	2	3	3	3	6	3	1	1	1	1	3	1	1	1
1010	B	1	1	1	7	7	7	7	1	1	7	1	1	1	7	7	7	1	1	3	2	2	4	4	4	4	2	4	4	2	3	4	1	4	4	4	4	4	4	4	4	2	2	0	0	0	0	0	0
422	B	5	5	5	5	4	4	4	4	4	5	4	3	4	4	3	5	4	3	2	2	4	3	4	4	4	3	4	4	4	4	4	4	2	2	4	6	5	5	4	4	1	1	1	1	1	1	1	1
1151	B	2	2	2	6	6	6	6	2	2	6	2	2	2	6	6	6	2	2	3	2	3	4	4	4	4	2	4	4	2	4	4	2	3	3	3	3	3	3	6	3	1	1	1	1	1	1	1	1
783	B	5	6	3	2	2	2	4	4	4	7	2	2	5	4	7	3	2	2	3	3	3	3	3	3	3	3	4	4	4	4	4	4	4	4	4	4	4	4	4	4	2	2	2	2	2	2	2	2
1107	B	1	2	2	6	6	6	6	2	2	6	1	1	2	7	3	7	1	1	3	3	4	3	4	4	3	3	4	3	2	3	3	3	6	5	2	4	3	2	6	3	3	2	2	1	1	2	1	2
1113	B	1	2	2	7	7	7	7	1	2	2	2	2	2	7	7	7	2	2	1	1	1	4	4	4	4	4	4	4	2	3	4	2	4	4	4	4	1	1	4	2	3	0	0	0	0	0	0	0
960	B	6	5	5	4	3	2	3	5	5	6	2	2	5	5	3	5	5	5	3	3	4	3	2	3	2	3	3	3	3	4	3	4	3	2	2	2	2	2	3	5	2	1	1	2	1	1	0	1
2440	B	5	1	2	4	7	7	7	2	6	7	1	1	2	6	7	7	6	2	3	2	3	3	4	4	4	3	3	4	3	4	2	3	4	3	3	3	4	3	5	5	2	0	0	1	0	0	0	0
775	B	2	3	2	4	5	5	5	2	3	5	2	2	3	5	3	5	4	3	2	2	2	4	4	4	3	2	4	4	3	3	3	3	4	4	4	4	4	4	4	4	2	2	2	2	2	2	2	2
409	B	3	3	4	3	3	5	5	5	3	3	3	3	3	4	4	4	3	3	4	3	3	3	4	4	3	3	4	3	4	4	3	3	4	5	4	5	4	5	4	5	3	3	3	3	3	3	2	2
682	B	2	3	3	5	4	5	5	4	3	5	3	3	2	6	4	5	4	2	3	2	3	4	4	4	3	3	4	4	3	4	4	3	5	2	2	4	2	2	5	5	2	2	0	0	2	0	0	2
1010	B	4	5	5	5	3	4	4	4	3	7	1	1	4	7	2	7	6	4	3	4	3	3	4	4	3	4	4	4	3	4	2	3	6	3	2	5	1	1	3	5	3	1	1	1	0	0	0	0
1019	B	2	2	1	7	7	7	7	2	2	6	1	1	1	7	4	7	3	2	3	2	2	4	4	4	4	4	4	4	2	4	4	2	5	4	4	5	3	2	5	2	3	0	0	0	1	0	0	0
434	B	3	3	3	5	5	5	5	3	3	6	3	3	3	5	2	5	4	4	3	3	3	3	3	3	3	3	3	3	3	3	3	3	4	4	4	4	4	4	4	4	2	2	2	2	2	2	2	2
574	B	2	3	2	6	6	5	6	2	2	4	2	2	3	3	3	6	3	5	3	3	3	4	4	4	4	4	4	4	3	4	4	3	4	5	3	5	3	5	5	4	2	3	2	2	3	2	2	2
648	B	4	4	2	6	4	6	6	3	3	5	3	4	3	5	5	6	3	4	2	2	3	4	4	4	4	2	4	4	2	3	3	3	4	4	3	4	3	3	5	3	2	1	0	1	1	1	0	0
1060	B	1	1	1	7	7	6	7	1	1	7	1	1	1	7	6	7	2	1	3	2	2	4	5	4	4	2	5	5	2	5	4	2	4	2	2	2	3	3	6	3	2	1	0	0	0	0	0	0
631	B	2	2	1	6	6	6	7	2	2	3	1	1	2	6	6	6	2	2	2	2	2	4	4	4	4	2	4	4	2	2	5	1	4	2	4	4	4	2	5	2	2	0	1	1	2	1	1	1
1226	B	2	2	1	7	7	7	7	1	1	6	1	1	1	6	6	7	1	1	2	2	4	4	4	5	4	2	4	4	3	4	4	2	4	3	4	4	4	4	4	2	2	1	1	1	1	1	1	1
1039	B	1	1	1	7	7	7	7	1	1	6	1	1	1	7	5	6	1	2	1	1	1	5	5	5	5	1	5	5	1	3	5	1	4	2	4	5	1	1	7	1	1	0	0	0	2	0	2	1
1085	C	2	3	4	6	5	6	4	3	3	7	3	3	2	3	2	6	4	4	3	2	2	4	4	4	3	3	3	4	3	3	3	2	4	5	5	6	4	4	4	4	2	0	1	0	1	1	0	0
736	C	5	5	1	3	3	6	7	1	5	6	1	1	1	6	3	7	5	4	5	3	5	2	3	2	3	4	3	3	4	5	3	5	4	4	4	5	5	4	4	4	2	3	3	2	2	2	2	2
725	C	2	3	3	6	6	7	6	2	3	6	2	2	2	4	6	6	4	2	3	2	2	4	4	4	4	3	4	4	3	3	4	3	4	4	3	4	5	6	4	5	3	0	0	1	1	1	2	0
1630	C	5	6	6	3	3	2	2	5	3	5	3	3	5	5	4	3	4	3	3	3	3	3	3	3	3	3	3	3	3	3	3	3	3	3	3	4	4	4	4	4	1	1	1	2	2	1	0	0
2583	C	1	1	1	6	6	6	6	1	2	7	1	1	1	6	6	6	1	1	2	2	2	5	5	5	5	2	5	5	2	3	5	1	4	2	3	3	1	4	6	2	2	0	2	0	0	0	0	0
557	C	2	3	3	5	6	5	6	3	3	6	2	2	2	6	4	6	3	3	2	2	2	3	4	5	5	3	4	4	3	4	4	4	4	4	4	4	2	2	6	2	2	0	0	0	0	0	0	0
2272	C	6	6	6	5	3	3	2	5	5	4	1	1	5	7	1	6	6	4	3	3	3	3	2	2	2	4	3	3	3	4	2	3	6	5	3	6	2	2	3	2	2	1	1	2	1	0	0	0
941	C	3	3	4	5	4	4	5	2	4	6	1	1	3	5	5	4	3	4	3	3	3	4	4	4	4	4	4	4	4	4	4	4	4	4	4	4	4	4	4	4	1	1	1	1	0	0	0	0
772	C	3	4	4	4	4	5	6	5	5	7	2	2	3	7	5	7	4	3	3	3	3	3	3	3	3	3	3	3	3	3	3	3	4	2	3	5	4	4	4	5	1	2	1	1	1	1	2	1
1635	C	1	2	1	5	5	5	6	2	2	7	1	1	1	7	5	7	4	3	2	3	3	4	4	4	4	3	4	4	3	4	4	3	4	2	3	2	1	2	6	6	0	0	0	0	0	0	0	0
432	C	1	1	1	1	1	1	1	1	1	1	1	1	1	1	1	1	1	1	1	1	1	1	1	1	1	1	1	1	1	1	1	1	1	1	1	1	1	1	1	1	0	0	0	0	0	0	0	0
2850	C	2	4	1	7	7	7	7	1	2	7	1	1	2	7	6	7	1	2	2	2	2	4	5	5	3	3	4	4	3	5	4	2	5	4	3	6	5	5	4	4	2	1	0	1	2	0	0	0
794	D	1	3	1	6	5	7	7	2	2	5	2	2	2	6	4	7	2	2	3	3	4	3	3	3	3	3	3	3	3	4	3	3	5	3	3	3	3	3	5	3	2	1	1	1	0	0	0	0
658	D	2	1	1	6	6	6	7	1	3	4	1	1	3	7	5	6	6	1	3	2	2	4	5	5	5	2	5	5	2	3	4	2	4	2	2	2	2	2	6	2	2	1	0	0	0	0	0	0
815	D	5	5	4	4	4	5	4	3	3	6	1	1	3	4	3	6	4	1	3	4	4	3	3	3	2	3	3	3	3	4	3	3	4	5	6	6	5	4	6	4	2	0	1	2	2	1	0	1
717	D	2	2	2	6	6	6	6	2	2	6	2	2	2	6	3	6	3	3	3	2	3	3	4	4	4	3	4	3	3	3	3	3	4	3	5	6	5	5	3	3	1	1	1	1	1	1	1	1
807	E	3	4	2	5	5	5	5	3	3	6	2	2	4	5	4	5	4	2	3	3	3	3	3	4	3	3	3	3	2	4	4	3	3	4	2	2	4	4	5	3	2	1	1	1	1	2	1	2
880	E	4	5	5	3	4	5	4	3	3	5	2	4	3	4	4	5	4	4	3	3	3	3	4	4	4	3	3	3	3	3	3	3	2	2	2	4	4	3	3	3	1	1	1	1	1	1	1	1
819	F	4	4	4	4	4	5	5	4	3	4	2	2	3	4	4	5	4	3	3	3	3	3	3	3	3	3	3	3	3	4	3	3	4	5	5	4	4	4	4	4	2	3	1	3	1	1	1	1
979	F	1	2	1	7	7	7	7	2	2	7	1	1	2	7	7	7	1	1	3	2	3	5	5	5	4	3	5	5	5	5	5	2	3	2	2	5	1	2	6	3	0	0	0	0	0	0	0	0
1073	F	2	2	2	6	6	6	6	1	2	2	2	2	1	7	7	7	2	3	3	2	2	4	4	4	4	2	4	4	2	2	4	2	3	1	1	2	1	1	6	1	2	0	0	0	0	0	0	0
693	I	3	3	3	6	6	6	6	2	3	6	2	1	3	6	3	6	4	2	3	3	3	4	4	4	4	4	4	4	4	4	4	3	4	2	3	5	5	5	4	3	3	2	2	1	1	1	2	1
1596	J	1	3	2	7	7	7	7	2	2	6	2	2	2	6	4	6	2	4	2	2	2	2	4	4	4	2	2	2	2	4	3	3	4	4	4	4	4	4	4	4	2	2	2	2	2	2	2	2
932	J	1	1	1	5	5	5	5	1	2	5	2	2	2	4	4	5	5	2	3	3	3	4	3	3	3	3	3	3	3	3	3	3	4	3	5	4	4	3	5	3	1	1	1	1	1	0	0	0
1226	J	1	2	1	2	6	6	7	7	2	3	1	1	2	7	6	6	6	3	1	1	1	4	4	4	4	3	4	4	2	4	4	2	4	1	1	1	1	1	1	1	3	1	2	2	1	1	0	0
417	J	4	3	3	5	4	5	5	3	3	4	3	3	3	5	3	6	3	3	3	3	3	3	3	3	3	3	3	3	3	3	3	3	4	4	4	4	4	4	4	4	2	2	2	2	2	2	2	2
1386	K	2	2	2	4	3	4	7	2	2	6	2	2	3	6	6	6	6	3	3	3	3	4	4	4	4	3	4	4	3	4	3	3	5	4	5	5	2	4	6	5	3	3	3	2	1	2	1	0
1342	K	5	5	2	4	4	5	4	4	4	5	3	3	4	5	3	5	5	3	3	3	4	3	3	3	3	4	3	3	4	5	3	5	6	3	5	6	6	5	6	7	1	0	0	0	0	0	0	0
934	M	2	2	2	6	6	6	6	2	2	4	2	2	2	4	5	6	2	2	3	2	3	4	4	4	4	3	4	4	3	3	4	2	5	3	6	4	2	2	4	3	2	3	1	2	1	0	0	0
897	N	3	2	3	3	3	3	3	3	3	3	3	3	3	3	3	3	3	3	3	3	3	3	3	3	3	3	3	3	3	3	3	3	4	4	4	4	4	4	4	4	3	0	2	1	2	2	2	2
899	N	1	1	1	7	7	7	7	1	1	7	1	1	1	7	7	7	1	1	1	1	1	5	5	5	5	1	5	5	1	1	5	1	1	1	1	1	1	1	7	1	0	4	0	0	0	0	0	0
770	N	3	3	1	6	7	6	6	2	4	6	2	2	3	6	4	5	6	4	3	3	3	4	3	4	4	2	3	3	3	4	4	4	4	2	4	5	2	2	3	4	2	0	1	0	0	1	0	0
680	O	1	1	3	7	6	6	7	1	1	7	1	1	1	6	6	6	1	1	1	1	1	4	4	4	4	1	4	4	2	3	4	1	2	2	2	2	2	2	6	2	1	0	0	0	0	0	0	0
1079	O	2	2	1	6	6	6	6	2	2	3	1	1	2	6	5	6	2	2	3	2	2	2	4	4	4	3	4	4	3	4	4	3	3	3	3	4	3	3	5	4	3	1	1	1	2	1	2	1
1221	P	1	1	1	7	7	7	7	1	1	7	1	1	1	7	3	7	3	2	1	1	1	5	5	5	5	1	5	5	2	5	5	2	6	2	2	5	2	1	7	1	2	0	2	0	1	1	1	2
1246	P	2	2	1	7	7	7	7	2	2	6	1	1	2	7	7	7	3	2	3	2	3	4	4	4	4	2	4	4	3	3	4	3	2	2	1	2	2	1	6	1	0	0	0	0	0	0	0	0
1033	P	3	4	1	6	6	6	6	2	3	7	1	1	4	7	3	4	4	5	3	3	4	4	4	4	3	3	4	4	2	2	3	3	3	2	3	4	2	1	6	1	0	3	0	0	0	0	0	0
771	P	5	5	5	2	2	2	2	5	5	5	5	5	5	2	5	2	5	5	5	5	5	1	2	2	2	4	2	2	2	2	2	4	1	1	1	1	1	1	1	1	0	3	0	0	0	0	0	0
1207	P	4	3	3	3	6	6	6	3	4	6	3	3	4	4	4	4	4	4	4	4	5	3	3	3	3	4	3	3	3	5	2	5	4	4	5	5	4	4	4	5	3	3	2	3	2	2	2	2
708	P	2	2	2	2	4	4	4	4	3	3	3	3	2	2	2	2	2	2	3	3	3	3	3	3	3	3	3	3	3	3	3	3	4	4	4	4	4	4	4	4	2	2	2	2	2	2	2	2
685	P	4	3	3	5	4	5	6	2	3	6	2	2	4	6	6	6	6	2	2	2	2	4	4	4	4	2	4	4	4	4	4	3	2	2	2	2	2	2	2	2	1	1	1	1	1	1	1	1
965	Q	3	3	3	5	5	5	7	3	3	7	2	2	3	4	4	5	4	4	3	3	3	4	4	3	3	3	4	4	3	4	4	3	3	4	4	5	4	5	4	5	1	1	1	2	1	1	1	2
696	Q	1	2	2	7	7	7	7	2	2	7	1	1	1	7	2	7	2	2	2	2	2	4	4	4	4	2	4	4	4	4	4	2	4	2	2	4	4	2	6	3	4	0	0	0	0	0	0	0
690	Q	1	3	3	3	5	4	5	5	3	6	1	2	3	5	5	6	2	3	5	5	5	3	4	3	3	4	3	3	4	4	4	4	5	2	3	5	5	5	5	2	2	2	2	2	2	2	1	0
1001	Q	2	2	2	6	6	6	6	2	2	6	2	3	2	6	6	6	3	3	2	2	2	4	4	4	4	3	4	4	3	4	4	2	5	2	3	3	2	2	6	2	2	0	1	0	0	0	0	0
1022	S	2	3	2	6	6	6	6	2	3	6	2	3	2	6	4	6	3	2	3	2	3	4	4	4	4	3	4	4	3	4	4	3	3	2	2	4	2	3	6	5	2	1	1	1	1	1	0	1
1303	S	3	3	2	4	4	6	6	4	3	7	1	1	2	7	7	7	2	2	3	3	4	3	3	3	3	3	3	3	3	3	3	3	3	3	3	5	4	4	5	4	2	0	2	0	0	0	0	0
752	S	2	3	2	6	5	7	7	2	2	6	1	1	2	6	5	7	4	3	3	3	3	4	4	4	3	3	4	4	3	4	3	3	5	3	3	3	3	2	5	3	1	1	1	1	1	1	1	1
845	S	2	2	2	7	7	7	7	1	1	1	1	1	1	7	6	7	2	2	1	1	1	1	1	1	1	1	5	5	1	2	5	2	7	7	7	1	1	1	7	1	0	0	0	0	0	0	0	0
988	S	2	2	2	4	4	4	5	2	2	5	2	2	2	5	5	5	4	2	3	3	3	4	4	4	3	3	3	3	3	3	3	3	4	3	4	4	4	4	4	4	2	2	2	1	2	2	3	2
1177	A	2	5	2	6	6	7	7	2	3	7	1	1	2	7	4	6	3	3	3	3	3	4	4	4	3	2	4	4	3	4	4	3	3	2	3	5	3	2	6	2	2	1	0	0	2	0	1	1
985	A	1	1	1	6	6	6	6	1	1	4	1	1	1	6	6	6	4	3	2	2	2	4	4	4	4	4	4	4	4	4	4	2	6	2	2	4	2	2	2	4	2	2	2	2	3	2	1	1
2151	A	3	3	3	5	5	5	6	2	2	5	2	2	2	6	6	6	2	2	2	2	3	4	4	4	4	4	4	4	4	4	4	4	2	2	5	3	2	2	6	2	1	1	1	1	1	1	1	1
1020	A	3	2	4	4	4	6	6	2	3	6	1	1	4	6	4	6	4	3	2	3	3	3	4	4	3	3	4	4	5	4	3	3	3	2	4	5	4	4	4	4	0	0	0	0	0	0	0	0
905	B	5	5	3	4	3	3	5	4	5	4	2	2	4	5	3	5	2	4	4	5	4	2	3	3	2	3	3	3	4	4	3	3	4	3	4	5	5	5	5	5	2	1	2	2	2	1	1	1
1498	B	4	5	4	5	4	6	5	4	4	6	2	3	3	5	4	6	4	4	3	3	3	3	3	3	3	3	3	3	3	3	3	3	4	4	4	4	4	4	4	4	0	2	0	2	2	0	0	0
956	B	3	3	3	5	5	6	6	6	4	5	2	2	2	6	5	6	2	4	4	4	4	4	4	4	3	3	4	4	4	4	4	4	2	2	2	2	3	2	6	4	1	1	1	1	1	1	1	1
731	A	3	4	2	3	3	3	5	5	4	6	2	2	3	5	6	5	2	2	4	3	3	4	3	3	3	3	3	3	3	4	3	4	4	2	4	2	2	2	6	3	2	2	2	1	1	1	0	0
643	B	3	2	4	3	5	5	6	2	4	5	3	2	2	5	1	5	4	5	3	3	4	3	3	3	3	3	3	2	2	2	2	3	5	4	4	4	4	4	4	4	2	1	2	2	2	2	2	2
588	B	2	3	2	7	6	7	6	1	2	6	1	1	3	6	7	6	5	1	1	2	2	4	4	4	4	2	4	4	2	4	5	2	3	2	2	2	3	2	6	2	1	4	0	1	3	1	1	1
1022	B	1	1	1	6	1	1	7	1	1	7	1	1	1	7	7	7	1	1	2	1	1	5	5	5	5	4	5	5	3	3	5	2	4	2	2	2	1	1	5	2	1	4	0	0	2	0	0	2
860	B	3	6	2	3	5	4	5	3	3	5	1	2	3	4	3	5	4	2	3	3	4	3	3	4	3	3	4	4	4	4	3	3	6	5	4	6	2	2	5	5	3	3	2	1	2	2	2	2
738	B	3	2	2	7	6	6	6	2	3	6	2	1	1	6	2	6	3	3	3	3	3	4	4	4	4	3	4	4	3	4	3	2	2	2	2	3	2	2	6	2	0	0	0	0	0	0	0	0
998	B	3	3	3	2	4	2	5	3	3	7	1	1	3	6	1	6	2	3	4	3	4	3	3	4	3	3	3	3	3	5	2	5	4	4	4	7	5	5	5	4	2	3	0	3	0	0	0	0
760	B	1	1	1	7	7	7	4	4	3	3	1	1	1	7	4	1	1	1	2	2	2	2	4	4	4	4	4	4	4	4	4	4	4	4	5	5	1	1	7	7	0	0	0	0	4	0	0	0
1831	B	3	2	1	6	6	6	7	2	2	7	1	1	1	7	6	7	3	3	3	2	3	4	5	5	4	3	4	4	3	4	3	3	4	3	5	5	4	4	4	4	0	0	0	0	0	0	0	0
2457	B	2	4	2	6	5	7	7	2	3	7	1	1	2	7	6	6	3	2	3	3	3	4	4	4	3	4	4	3	3	3	3	2	3	2	2	1	3	2	6	2	2	1	2	0	0	1	1	1
1310	B	3	3	3	5	6	5	5	3	3	6	3	3	3	6	5	3	5	3	3	3	3	4	4	4	3	3	3	4	3	4	4	3	4	4	2	2	2	2	6	2	2	0	0	0	0	0	0	0
1627	B	2	3	1	6	4	7	7	4	4	7	2	1	1	6	6	6	2	3	3	4	5	3	4	4	3	2	3	3	4	5	3	2	2	2	1	1	2	1	7	2	3	2	1	1	3	2	1	2
1429	B	4	3	3	5	5	5	5	3	4	5	2	2	3	4	3	4	4	3	3	3	3	3	3	3	3	3	3	3	3	3	3	3	4	3	4	4	4	3	5	4	1	1	1	1	1	1	1	1
792	B	2	2	2	6	6	6	6	2	2	6	2	2	2	6	5	6	3	4	2	3	4	4	4	4	4	2	4	4	2	3	4	2	3	2	2	2	2	2	6	2	3	1	1	1	1	1	1	1
1223	C	4	3	1	7	7	6	7	2	2	5	1	1	2	7	5	6	3	1	1	1	2	4	4	4	3	2	4	4	3	4	4	2	5	2	2	2	2	2	3	2	1	1	1	0	0	0	0	0
1111	C	4	3	2	5	6	6	6	2	2	7	1	2	2	6	3	4	5	3	3	3	3	4	4	4	4	3	4	4	3	4	4	4	5	2	6	6	5	5	5	6	1	3	1	2	1	1	0	4
1090	C	3	4	5	4	5	5	5	3	4	5	4	3	3	3	3	5	4	3	3	3	3	3	3	3	3	3	3	3	3	3	4	3	3	5	3	4	3	3	5	4	1	1	1	1	2	2	2	2
1361	C	3	2	2	5	6	6	3	2	3	5	1	1	2	7	5	5	3	2	1	1	2	4	4	4	4	2	4	4	2	3	4	3	4	3	3	5	5	5	5	3	2	1	1	3	1	1	1	1
1450	C	5	5	4	4	5	3	5	3	3	5	2	2	4	5	3	5	2	3	3	2	3	4	4	4	4	3	4	4	3	4	4	3	3	5	5	5	3	5	3	5	2	1	0	1	2	1	1	1
747	C	1	1	1	6	4	6	6	1	1	6	1	1	1	5	6	6	6	2	2	2	2	5	5	5	5	2	5	5	2	4	5	2	4	2	5	5	5	3	6	3	4	1	2	1	4	4	2	0
733	C	2	3	1	7	4	6	7	1	4	6	1	1	2	7	7	7	1	1	2	2	2	4	4	4	4	3	4	4	3	4	3	3	4	2	2	5	1	1	5	3	1	2	1	1	0	0	0	0
523	C	2	2	2	6	6	6	6	2	2	3	1	2	2	6	6	6	3	2	2	2	2	4	4	4	4	2	4	4	3	4	4	3	5	2	5	2	2	2	5	3	1	1	1	1	1	1	1	1
2094	C	1	3	1	7	3	7	7	2	1	7	1	1	1	7	7	7	5	2	3	2	3	4	5	5	4	3	4	4	3	5	4	2	3	1	2	4	1	1	7	1	2	1	0	0	4	2	0	0
841	C	2	3	3	5	5	4	6	2	5	6	2	2	2	5	3	6	5	4	3	2	3	4	4	4	3	3	4	3	3	3	4	3	4	5	5	5	4	4	5	4	2	1	1	1	2	2	2	2
2070	C	2	2	2	6	6	6	7	2	2	6	2	2	2	6	3	6	2	2	2	3	3	4	4	4	4	2	4	4	2	4	4	4	5	5	5	5	6	6	6	6	2	2	2	2	1	1	1	1
1424	C	3	7	4	5	3	3	7	3	5	5	3	3	3	6	5	5	3	3	4	4	4	3	3	3	3	3	3	3	3	4	3	3	5	3	3	3	2	2	5	3	1	2	2	2	2	2	1	2
878	C	3	3	1	6	6	6	6	2	2	6	2	2	2	6	3	6	2	2	2	2	3	4	4	4	4	2	4	4	3	3	4	2	3	2	5	5	2	2	6	3	3	1	1	1	1	1	1	1
825	C	2	2	2	6	6	6	7	2	3	4	2	2	2	5	3	6	3	3	3	3	3	3	4	4	4	3	4	4	3	3	4	3	4	4	4	4	4	4	4	4	2	3	3	3	3	3	3	3
1772	D	2	2	2	7	6	6	6	2	2	7	1	1	2	6	6	7	6	2	2	2	2	4	4	4	4	2	4	4	2	3	4	2	3	2	2	3	2	2	6	2	1	1	1	1	0	0	0	0
1203	H	2	2	2	6	6	6	6	2	2	7	1	2	2	6	6	6	2	2	3	2	3	4	4	4	3	2	4	4	3	4	4	2	3	3	2	3	2	3	6	3	2	1	1	1	3	1	1	1
1048	K	4	4	3	5	5	3	3	3	3	5	2	2	2	5	3	5	5	4	3	3	3	3	4	4	3	3	3	4	3	4	3	3	5	5	5	5	2	5	5	3	2	2	2	1	1	2	1	1
928	B	2	2	3	3	3	7	5	5	2	7	1	1	3	5	3	7	5	3	3	3	4	4	3	4	4	2	4	4	3	4	4	3	4	5	3	5	1	1	6	1	1	1	1	1	3	0	0	0
1222	B	1	1	1	2	7	7	6	6	2	7	1	1	1	7	6	7	1	1	3	3	4	4	5	5	5	2	5	5	3	3	4	3	3	6	1	5	5	2	7	6	1	0	1	2	0	0	0	0
1040	C	2	2	1	6	6	6	7	1	1	6	1	1	1	7	6	6	2	2	2	2	2	4	4	5	4	4	2	5	2	4	5	3	5	6	5	6	6	5	4	6	4	2	3	3	3	4	3	3
656	C	5	3	2	2	2	2	3	2	5	5	2	2	5	5	4	2	6	2	5	5	5	3	3	3	3	3	3	3	3	3	3	3	5	4	5	5	5	5	5	5	3	3	3	3	3	3	3	3
1748	I	2	3	2	6	6	5	6	2	3	6	2	2	3	3	5	6	2	3	3	3	3	3	4	4	3	3	4	4	3	4	4	3	5	2	5	5	2	2	3	4	2	1	1	1	1	1	1	1
1000	M	2	2	2	6	6	6	6	2	2	2	2	2	2	5	6	6	2	2	2	2	2	4	4	4	4	3	4	4	3	4	4	3	4	4	4	5	2	2	5	5	2	1	1	1	1	1	1	0
1352	N	2	2	2	7	7	7	7	2	2	6	1	1	1	7	7	7	6	6	3	2	3	4	4	4	3	2	4	4	3	4	4	3	4	4	4	5	4	4	4	4	2	2	1	1	4	1	2	1
596	A	1	2	1	7	1	5	7	1	1	4	1	1	1	5	6	6	2	1	2	2	3	4	4	4	3	2	4	4	2	4	4	2	4	4	4	4	4	4	4	4	0	0	0	0	0	0	0	0
1646	A	3	3	3	5	5	7	6	3	3	6	2	2	2	6	3	7	3	3	3	3	3	3	3	3	3	2	4	3	3	4	3	3	3	3	3	4	3	3	5	3	0	0	0	0	0	0	0	0
2865	A	2	2	2	6	7	6	6	2	2	6	2	1	2	7	6	6	2	2	2	2	2	5	5	5	4	1	5	5	3	3	4	2	4	2	3	2	2	2	6	1	1	2	1	1	0	0	0	0
1016	B	2	2	2	6	6	6	5	2	2	6	2	2	2	3	2	6	4	3	3	2	2	4	3	4	3	3	4	4	2	4	3	3	4	4	4	4	4	4	4	4	1	2	2	1	2	2	2	2
1645	B	1	2	2	7	6	6	6	1	2	2	2	2	2	6	6	6	2	2	3	2	3	4	4	4	3	2	4	4	3	4	4	2	4	4	4	4	5	3	6	2	2	0	0	0	1	1	0	0
1575	B	4	4	4	6	6	6	6	2	3	7	2	2	2	6	3	5	4	2	2	2	3	2	4	4	3	3	4	4	3	3	4	2	4	4	4	4	5	4	4	4	0	1	0	0	0	1	0	0
2372	B	2	3	2	3	5	5	5	3	3	4	2	2	2	5	5	6	4	5	2	2	2	3	3	3	3	3	3	3	3	3	3	3	3	4	3	5	4	4	4	4	1	1	1	1	1	1	1	1
476	B	1	2	3	7	4	5	5	3	2	4	2	2	3	4	4	5	2	2	2	2	2	3	4	4	4	2	3	3	2	3	4	2	4	4	4	4	4	4	4	4	1	1	1	0	2	1	1	1
419	B	3	2	3	5	5	5	6	2	3	6	3	3	3	6	4	6	4	3	3	3	3	4	3	3	3	3	3	3	3	3	3	3	3	3	4	4	4	3	4	4	1	2	2	2	2	2	2	2
973	B	3	3	2	5	5	5	5	3	3	5	2	2	2	5	5	5	3	3	2	2	3	4	4	4	4	2	4	4	3	4	4	3	3	3	3	5	4	5	5	4	1	1	1	1	3	2	2	2
631	B	2	2	2	6	6	6	6	2	2	2	2	2	2	2	3	6	5	3	2	2	2	4	4	4	4	2	4	4	2	4	4	4	1	4	4	5	2	5	6	5	1	2	2	1	0	0	0	0
723	B	2	2	2	6	6	6	6	1	2	6	2	2	2	6	4	6	6	2	3	2	2	4	4	4	2	3	4	4	4	4	4	3	4	4	3	3	3	3	3	3	1	1	2	2	1	1	1	2
643	B	2	2	2	6	6	4	6	2	2	7	1	1	3	7	5	7	2	2	2	2	2	4	2	2	2	3	4	4	3	4	4	4	4	2	2	4	4	4	6	4	2	1	2	2	2	2	2	2
1217	B	4	4	3	6	4	5	6	4	4	5	3	2	2	4	4	6	3	4	3	3	3	4	4	4	4	3	3	3	3	3	4	4	4	2	2	5	4	2	7	1	2	1	1	1	2	1	1	1
1853	C	1	1	1	7	7	7	7	1	1	7	1	1	1	7	4	7	1	1	1	1	1	5	5	5	5	1	5	5	2	5	5	1	4	1	1	1	1	1	7	1	0	0	0	0	0	0	0	0
589	C	3	4	4	4	4	4	4	4	4	4	1	1	1	4	2	4	5	4	3	3	3	3	3	3	3	3	3	3	3	3	3	3	4	4	4	4	4	4	4	4	2	2	2	2	2	2	2	2
2966	A	2	3	3	6	6	6	5	2	2	4	2	2	2	3	3	6	5	3	4	3	3	3	3	3	3	4	3	2	3	4	2	4	4	4	4	4	5	3	5	5	2	3	2	3	2	2	2	2
2024	A	5	2	2	7	7	6	7	1	2	5	1	1	2	3	6	6	6	4	1	1	3	3	4	4	4	1	4	4	2	4	4	2	7	2	4	4	4	4	6	4	2	0	0	0	0	0	0	0
1472	B	1	1	2	7	7	7	7	1	2	4	1	1	1	3	7	7	1	1	4	2	5	4	4	4	3	2	4	4	3	5	4	3	3	1	2	4	2	2	6	2	3	2	1	1	3	2	1	2
868	B	3	3	4	5	5	5	5	4	5	5	2	3	2	5	5	6	4	3	4	3	4	3	3	4	3	3	3	4	3	4	3	4	4	5	4	5	4	5	5	5	2	2	2	2	2	2	2	2
1283	B	3	3	3	4	4	5	5	4	3	4	3	3	3	5	4	5	4	3	3	3	3	3	3	4	3	3	3	3	3	3	4	3	5	4	3	3	3	4	5	4	3	3	2	2	2	2	2	2
757	B	1	2	1	7	6	7	7	7	2	6	1	1	2	6	6	7	5	5	3	2	2	4	4	4	3	1	4	3	3	3	4	2	2	1	2	7	2	5	5	2	2	1	1	0	0	0	0	0
305	B	5	5	4	5	4	4	4	4	2	4	2	2	2	4	5	3	4	4	3	3	3	3	3	3	3	3	3	3	3	3	3	3	4	4	4	4	4	4	4	4	2	2	2	2	2	2	2	2
984	B	1	1	1	7	7	7	7	1	1	7	1	1	1	7	7	7	1	1	1	1	1	5	5	5	5	1	5	5	1	1	5	1	4	1	1	1	1	1	7	1	1	0	0	0	4	0	0	1
1056	B	1	2	2	6	6	6	6	2	2	2	2	2	2	2	5	6	3	2	3	3	3	4	4	4	4	2	4	4	2	3	4	4	4	5	3	5	2	2	5	5	2	3	1	1	1	1	2	0
1291	B	2	1	2	6	5	5	6	2	2	6	1	1	2	5	6	6	2	1	3	3	3	3	3	4	3	2	3	4	3	4	4	3	5	2	2	2	2	2	7	4	2	1	1	0	0	0	0	0
1540	B	1	1	3	6	6	5	2	2	2	5	2	2	1	2	5	5	3	2	2	3	3	3	3	3	3	3	3	3	3	4	4	3	4	3	5	5	4	4	4	4	1	0	1	1	3	1	2	1
953	C	2	3	3	7	7	7	5	3	2	7	1	3	1	4	6	7	4	3	3	3	3	3	4	4	3	2	3	3	3	3	3	3	4	2	4	6	4	4	6	5	1	1	1	1	1	1	1	1
1503	C	2	2	2	3	4	4	5	3	2	4	2	2	2	5	5	6	3	3	3	3	4	4	4	4	4	3	4	4	3	4	3	3	3	2	2	4	2	2	6	5	2	2	2	1	2	2	2	2
824	C	2	2	2	6	6	6	6	2	2	5	1	1	1	5	5	6	3	2	3	3	3	4	4	4	4	3	4	4	3	4	4	3	4	3	4	4	2	2	5	3	2	1	1	2	3	1	2	2
527	E	2	1	1	7	7	7	7	2	2	7	1	1	1	7	4	7	2	2	3	3	3	3	3	3	3	3	3	3	3	4	5	3	4	4	4	4	4	4	4	4	1	2	2	2	2	2	2	2
796	B	1	1	1	7	7	7	7	1	1	4	1	1	1	7	4	7	2	1	3	2	3	4	4	4	4	2	4	4	2	3	4	2	4	4	4	4	4	4	4	4	2	2	2	2	2	2	2	2
679	A	2	1	2	6	6	6	7	1	2	6	1	1	1	6	4	7	1	5	3	2	4	3	4	4	4	2	4	4	4	4	4	2	3	2	2	2	2	2	2	2	0	0	0	0	0	0	0	0
2515	A	3	4	3	3	3	5	6	4	5	7	2	2	3	6	3	4	5	4	3	2	4	3	4	4	3	2	3	3	2	4	4	3	6	3	2	2	2	2	5	3	2	2	1	0	0	1	1	1
1620	B	2	2	4	6	3	5	5	3	4	6	2	5	3	5	4	6	2	2	3	3	3	5	4	4	4	3	4	3	4	4	4	2	3	4	5	4	2	3	5	4	0	1	0	1	2	2	0	0
2665	K	3	2	3	5	4	5	5	3	3	4	2	2	2	5	5	5	3	3	2	2	3	4	4	4	3	2	4	4	2	4	4	2	4	2	2	2	2	2	5	2	0	0	0	0	0	0	0	0
2716	A	2	3	1	7	7	7	7	1	1	7	1	1	1	7	7	7	4	4	3	1	3	5	5	5	5	2	5	5	3	5	4	2	2	1	1	2	1	1	6	2	2	0	0	1	0	0	0	0
1906	A	2	2	3	4	5	6	6	3	2	5	2	2	1	5	2	6	4	5	4	5	4	3	3	4	3	3	4	3	3	4	3	3	4	4	4	4	4	4	4	4	0	3	0	0	2	2	2	2
606	A	2	2	2	7	7	7	7	2	2	4	1	1	2	5	2	7	5	4	3	3	3	4	4	4	4	3	4	4	3	3	3	3	4	4	4	4	4	4	4	4	1	1	1	1	1	1	1	1
1077	A	5	5	3	6	5	5	5	3	4	6	2	2	3	6	5	6	4	4	2	2	3	3	4	4	3	3	4	4	3	5	3	3	4	2	3	3	2	2	6	2	1	0	0	0	0	0	0	0
1218	A	3	2	3	6	6	6	3	2	5	6	2	2	2	6	2	6	6	3	4	3	3	4	4	4	3	3	3	4	3	3	4	3	5	5	5	5	5	5	4	3	1	1	1	1	3	2	1	1
476	A	5	2	4	5	6	3	3	4	5	6	3	3	4	3	3	5	5	6	3	4	4	3	3	2	3	3	4	3	4	5	4	3	5	3	5	5	5	5	5	5	1	4	2	3	2	1	1	1
1204	A	4	3	3	4	5	6	5	1	5	3	2	2	2	4	3	6	5	3	3	2	3	3	4	4	3	3	3	3	3	3	3	3	3	3	3	2	2	4	4	3	0	1	0	1	1	1	0	0
1326	A	2	4	2	6	7	4	6	2	3	7	1	1	4	6	3	6	3	2	2	2	3	4	4	4	3	2	3	3	3	3	4	3	4	1	3	4	3	1	6	2	1	3	0	2	2	1	0	0
474	A	3	3	3	4	4	4	5	4	3	5	3	3	3	6	5	4	4	3	3	3	3	3	3	3	3	3	3	3	3	3	3	3	5	5	5	5	4	5	4	4	1	1	1	1	1	1	1	1
534	A	5	4	3	5	5	3	5	3	4	5	2	2	3	4	3	5	6	5	3	3	3	3	3	3	3	3	3	3	3	3	3	3	4	4	4	4	4	4	4	4	1	2	1	1	1	1	1	2
1555	A	4	3	3	5	4	4	6	3	3	6	2	2	3	6	4	5	3	3	2	3	3	4	4	4	4	3	4	4	3	3	3	3	4	3	2	3	3	3	5	3	1	2	1	1	1	1	0	0
704	A	3	2	3	6	5	7	6	2	2	5	3	2	2	7	4	7	3	3	3	2	4	3	4	4	4	3	4	4	3	4	3	3	4	2	3	2	2	2	6	5	1	2	1	2	2	2	1	2
1002	A	5	5	4	6	6	6	6	2	5	6	2	2	2	6	3	6	5	5	2	2	2	4	4	4	4	2	4	4	3	4	3	2	4	5	5	5	5	4	6	5	0	0	0	0	0	0	0	0
892	A	2	3	2	4	7	7	7	3	2	6	1	1	4	7	4	6	2	2	4	3	4	3	3	3	3	5	4	2	3	5	3	5	5	5	5	5	3	3	6	5	1	2	1	1	0	0	0	0
1035	A	2	2	2	6	6	6	6	2	2	4	2	2	2	6	4	6	2	2	1	2	2	4	4	4	4	2	4	4	2	3	4	4	4	3	3	4	3	3	4	4	1	1	1	1	1	1	2	2
1090	A	2	2	3	6	6	7	4	3	3	7	2	2	3	6	6	7	4	3	3	1	4	4	4	4	4	3	4	3	3	4	3	2	3	2	2	3	1	1	6	4	0	0	0	0	0	0	0	0
997	A	2	2	2	6	6	6	6	6	2	3	2	2	2	6	5	6	5	2	4	4	4	4	3	4	4	3	4	4	4	4	3	4	4	4	5	5	5	4	5	5	2	2	2	1	1	1	1	1
1348	A	3	3	3	5	5	5	5	5	3	6	2	2	3	5	3	5	3	2	3	3	3	4	4	4	4	2	4	4	3	3	4	2	5	3	5	6	5	5	6	5	1	1	0	0	3	0	0	0
456	A	2	2	2	5	5	5	5	2	3	5	2	2	3	5	5	5	5	5	2	2	3	4	4	4	4	4	4	4	4	3	4	4	2	2	2	2	2	2	2	2	2	0	1	1	1	1	1	1
510	A	1	1	1	7	7	7	7	1	1	6	1	1	1	6	5	7	3	1	2	2	1	4	4	4	4	2	4	4	3	3	4	2	4	3	2	3	2	3	6	4	0	0	0	0	0	0	0	0
845	B	4	4	4	6	4	6	6	5	4	5	6	6	3	4	5	5	3	4	3	3	3	3	3	3	3	4	3	3	3	3	3	4	2	4	2	4	4	4	4	2	1	2	1	2	1	1	1	1
862	B	5	5	1	5	3	6	7	7	2	5	1	1	1	2	6	6	1	1	1	2	3	4	4	5	4	1	5	5	3	4	5	1	3	3	6	5	5	4	6	1	3	0	0	0	0	0	0	0
1131	B	2	3	3	6	6	7	6	2	2	6	1	1	2	7	2	7	3	2	3	1	2	4	5	4	4	2	4	5	2	4	4	2	4	2	2	5	4	4	3	3	2	3	2	1	1	1	1	1
882	B	4	3	1	6	6	4	5	1	2	5	1	1	4	3	4	5	2	2	3	3	3	3	3	3	3	3	3	3	3	3	3	3	4	4	4	4	4	4	4	4	2	2	2	2	2	2	2	2
821	B	3	5	4	3	2	5	5	5	3	5	3	3	3	3	3	6	3	3	4	4	3	3	3	4	4	3	3	4	4	4	4	4	4	3	5	5	5	3	3	5	2	2	2	1	2	2	2	2
957	B	3	3	3	6	6	6	6	2	3	7	1	1	3	6	5	6	4	3	3	3	3	4	4	4	4	3	4	4	3	4	3	2	4	2	2	2	3	3	3	3	1	3	1	1	3	2	1	1
576	B	3	3	3	3	3	3	3	3	3	3	3	3	3	3	3	3	3	3	3	3	3	3	3	3	3	3	4	4	4	4	4	4	4	4	4	4	5	5	5	5	2	2	2	2	2	2	2	2
1200	B	5	4	4	4	4	4	5	4	4	4	4	2	4	4	3	6	5	4	3	3	3	3	3	3	2	3	3	3	2	3	3	3	4	4	5	4	4	4	4	4	2	1	1	2	1	3	2	2
1069	B	4	4	3	3	4	5	5	3	4	4	4	4	3	3	5	5	4	4	3	3	2	3	3	4	4	3	3	3	3	4	3	3	4	3	5	5	5	5	4	4	2	1	1	1	2	2	2	2
1059	B	2	2	2	7	7	7	7	1	1	7	1	2	2	7	6	7	2	3	3	2	2	4	4	4	4	2	4	4	3	3	4	2	3	2	2	2	3	2	5	3	1	1	0	0	0	0	0	0
562	B	1	1	1	7	7	7	7	4	1	4	1	1	2	7	4	1	1	1	1	1	1	5	5	5	3	1	3	3	3	3	3	3	4	4	4	4	4	4	4	4	2	2	2	2	2	2	2	2
745	B	2	3	2	7	6	6	6	2	2	5	2	2	2	5	6	6	5	3	2	2	2	3	3	4	4	2	3	4	2	2	4	2	3	3	3	3	3	3	4	3	1	3	1	1	1	1	1	1
921	B	2	2	2	5	5	6	6	3	2	5	1	2	2	7	4	6	4	1	3	3	3	3	3	4	3	3	3	3	3	4	4	3	5	5	4	5	2	4	5	2	2	1	2	1	1	1	2	1
549	B	2	2	5	3	3	3	5	3	3	3	1	2	3	3	3	5	3	1	4	4	4	4	4	3	4	4	4	4	4	4	4	4	4	4	4	4	4	4	4	4	3	3	3	3	3	3	3	3
1472	B	2	2	3	4	6	6	5	3	3	5	3	3	3	5	5	6	3	3	3	3	4	4	3	3	3	3	3	4	3	4	3	3	5	5	5	5	3	4	5	5	1	1	1	1	1	1	1	1
470	C	5	2	2	4	3	4	5	2	2	2	2	2	2	5	2	6	2	5	2	2	4	4	4	4	4	4	4	4	4	4	4	4	4	4	4	4	4	4	4	4	3	4	2	3	3	2	2	2
1283	G	3	3	3	3	5	6	6	2	2	7	1	1	4	6	2	6	3	3	4	4	4	3	3	3	3	3	3	3	3	4	2	3	4	2	2	2	2	2	6	6	1	1	1	1	0	0	0	0
1266	G	2	3	2	7	6	6	7	1	2	6	1	1	4	5	6	7	2	2	2	2	3	4	4	4	4	3	4	4	3	3	4	2	5	5	6	5	3	5	5	6	2	1	1	2	1	0	1	1
1027	G	3	4	3	5	5	5	5	3	3	6	1	1	2	5	4	5	4	3	2	2	2	4	4	4	3	3	4	4	2	3	3	2	4	3	3	3	3	3	5	5	2	1	1	1	2	1	1	1
661	G	2	2	2	6	6	6	6	2	2	6	2	2	2	6	5	6	2	2	3	4	3	4	4	4	4	3	4	4	3	4	4	3	4	4	4	4	4	4	4	4	2	1	1	0	1	1	1	1
1141	G	4	4	4	4	4	4	4	4	4	4	4	4	3	5	3	4	4	3	3	3	3	3	3	3	3	3	3	3	3	3	3	3	4	4	4	4	4	4	4	4	2	2	2	2	2	2	2	2
538	A	2	2	2	2	6	6	6	2	2	4	2	2	2	4	5	6	2	2	2	2	2	2	4	4	3	2	4	4	3	4	3	2	4	4	4	4	4	4	4	4	2	1	2	1	2	2	2	2
490	A	2	3	3	3	5	5	5	2	2	4	3	3	3	3	4	6	5	5	3	3	3	3	4	4	4	4	3	4	4	4	4	4	5	4	4	4	4	4	4	4	1	3	1	1	1	1	1	1
815	A	2	3	3	5	5	6	6	2	2	3	2	2	3	5	3	5	3	3	3	2	3	4	4	4	4	2	4	4	2	4	4	2	5	2	5	5	5	5	5	5	1	1	1	1	3	2	2	2
905	A	2	2	2	5	5	5	6	2	2	5	2	2	2	5	5	5	5	2	3	2	2	2	2	4	4	2	2	4	2	3	4	2	4	4	3	4	3	3	3	3	2	2	1	1	1	1	1	1
1075	A	2	2	2	7	7	7	7	1	2	7	1	1	2	7	7	7	2	1	2	2	3	4	4	4	4	2	4	4	2	3	4	2	2	2	2	2	2	2	6	2	1	1	0	0	0	0	0	0
573	A	5	5	6	2	2	3	2	6	5	3	3	4	4	2	2	5	6	3	4	4	4	4	4	4	4	4	2	2	2	2	2	2	5	6	5	5	5	5	6	5	3	3	3	3	3	3	3	3
844	A	3	3	3	6	5	6	5	3	3	6	2	2	3	5	2	6	3	2	3	3	3	3	3	3	3	3	4	4	3	3	4	3	5	3	3	3	3	3	6	3	1	1	1	1	0	0	0	0
672	A	2	2	2	6	6	6	6	2	2	6	2	2	2	2	6	6	2	2	2	2	2	4	4	4	4	2	4	4	3	3	4	2	3	2	2	5	5	3	6	3	2	1	1	1	3	2	1	1
1129	A	2	2	2	7	7	7	7	2	2	2	2	2	2	6	6	6	2	2	2	1	2	4	4	4	4	2	4	4	2	4	4	4	3	5	5	5	5	3	5	3	0	0	0	0	1	1	1	1
645	A	2	2	2	7	7	7	7	2	2	7	1	1	1	6	7	7	7	2	1	1	1	5	4	4	4	2	4	4	2	2	4	4	2	2	2	2	2	2	6	2	0	0	0	0	4	0	0	0
616	A	3	2	2	2	7	7	7	2	2	4	3	3	1	6	4	6	4	3	3	3	3	3	3	3	3	3	3	3	3	3	3	3	5	4	4	4	4	4	4	4	3	2	2	2	2	2	2	2
829	A	2	2	3	6	5	4	5	2	2	5	1	1	3	5	3	7	3	3	3	2	2	5	4	5	5	2	5	5	2	3	4	1	2	1	2	5	5	5	7	4	0	0	0	0	0	0	0	0
1825	B	3	3	3	5	5	6	6	3	3	6	2	3	3	6	5	6	5	3	3	2	3	3	3	3	3	3	3	3	3	3	3	3	4	4	3	3	3	4	4	3	2	1	1	2	2	2	1	1
618	B	2	3	2	3	5	3	7	7	6	4	7	7	5	6	5	6	6	6	3	3	3	3	4	4	4	4	3	3	3	3	3	3	3	1	1	4	1	1	1	1	1	3	2	1	2	1	1	1
1028	B	4	1	2	1	3	7	6	2	3	7	1	1	3	7	7	7	1	1	2	3	3	3	4	5	4	2	4	4	2	5	4	3	4	2	3	5	3	2	6	3	1	0	1	1	2	0	1	1
865	B	2	4	2	6	6	7	7	2	3	7	1	1	3	7	4	7	4	6	1	1	2	4	4	4	4	2	4	4	2	4	4	3	4	2	3	5	4	4	6	2	1	1	2	0	0	0	0	0
1907	B	3	2	2	6	6	6	6	2	2	5	1	1	2	6	6	6	5	3	3	2	3	4	4	4	4	3	4	4	3	4	4	3	4	3	3	5	3	3	6	3	2	1	2	1	3	2	1	2
916	B	3	3	1	5	5	5	5	3	4	5	1	1	3	5	5	5	5	3	3	3	3	3	3	3	3	3	4	3	2	4	3	4	5	5	5	5	4	5	4	4	2	2	2	2	2	2	2	1
1234	C	3	3	3	5	6	6	5	2	3	6	2	2	2	5	5	6	3	3	4	4	4	4	4	4	3	3	4	4	4	4	4	4	4	5	3	3	3	3	5	3	1	3	2	1	3	1	1	1
1305	C	3	3	3	4	4	5	5	3	3	5	3	2	3	4	4	4	4	4	3	3	3	3	3	3	3	3	3	3	3	3	3	3	3	3	3	5	5	3	5	4	1	2	1	1	1	1	1	1
743	D	4	3	2	3	4	4	6	4	4	4	3	3	3	3	3	3	4	4	4	4	4	4	4	3	2	2	3	3	4	4	2	4	4	4	3	4	4	4	4	4	2	2	2	1	1	2	2	2
1676	F	2	2	2	6	6	6	7	2	2	6	2	2	2	6	7	7	2	3	3	2	4	4	4	4	4	2	4	4	3	5	3	3	4	2	4	5	2	2	6	2	1	1	2	2	1	1	1	1
1152	G	4	4	5	4	3	3	4	5	5	5	4	3	3	3	3	5	5	5	3	3	3	3	3	3	3	3	3	3	3	3	3	3	5	4	3	5	5	5	4	4	2	2	2	2	2	2	2	2
1396	G	2	2	2	6	6	6	6	2	2	6	2	2	2	6	6	2	2	2	2	2	2	4	4	4	4	2	4	4	2	3	4	2	4	2	2	2	2	2	6	2	2	2	2	1	2	2	2	2
2243	B	3	3	3	3	5	5	5	4	3	5	3	3	3	5	3	5	4	3	2	2	2	2	4	4	4	3	4	4	4	3	3	3	5	2	3	3	4	3	4	5	3	1	2	1	1	1	1	1
981	B	4	4	4	4	7	4	7	4	4	7	1	1	1	7	7	7	1	1	3	3	3	3	3	3	3	4	3	3	3	4	3	3	4	4	4	7	4	4	4	4	2	2	2	2	2	2	2	2
899	B	4	3	2	3	5	6	7	2	4	7	1	1	5	6	4	6	5	5	4	3	4	3	4	4	4	4	4	4	4	4	4	4	3	2	2	2	2	2	6	5	2	1	0	0	0	0	0	0
1540	B	2	2	2	4	6	6	6	2	2	6	2	2	2	4	5	6	3	3	2	2	3	4	4	4	4	1	4	4	4	3	3	3	4	4	4	4	4	4	4	4	2	2	2	2	2	2	2	2
714	B	3	3	3	6	6	2	6	2	2	2	2	2	2	4	6	2	4	2	3	3	3	3	3	3	3	3	3	3	3	3	3	3	3	3	5	3	4	3	5	3	3	2	4	4	4	3	1	1
622	B	4	4	3	5	4	5	5	3	4	5	4	4	3	4	5	4	3	5	3	3	3	3	3	3	4	3	3	3	3	3	3	3	4	4	4	4	4	4	4	4	3	3	1	1	2	2	1	1
1089	B	5	5	4	4	3	3	5	3	3	5	3	3	3	4	3	5	4	5	3	3	4	3	3	3	3	3	3	3	3	4	3	3	5	5	4	3	5	4	5	5	2	2	2	1	2	2	1	1
603	B	4	3	3	5	5	5	5	3	2	5	2	3	4	5	4	5	3	3	3	4	3	2	3	4	3	2	3	4	3	2	3	4	4	3	4	5	4	3	4	5	1	2	3	2	1	2	2	3
1057	B	3	5	4	3	4	6	4	3	3	5	3	3	3	5	5	6	3	4	3	3	3	3	4	4	3	3	4	4	3	3	3	3	3	5	4	5	4	3	5	3	1	2	1	2	2	2	2	2
1550	B	3	4	3	4	5	3	5	3	5	6	2	2	2	6	4	6	4	3	3	3	3	3	4	4	3	3	4	4	3	4	4	3	4	3	3	5	3	4	5	4	3	1	1	1	2	1	1	1
864	B	2	3	2	5	5	4	6	3	2	6	2	2	2	3	4	5	3	2	3	3	3	3	3	4	4	3	4	4	4	4	3	3	3	2	3	3	4	2	6	4	2	1	1	1	1	2	0	0
635	B	7	7	6	5	4	5	6	4	5	5	1	2	2	6	6	6	6	2	5	5	5	5	4	5	5	3	5	5	5	5	5	5	4	5	4	5	5	5	5	5	4	4	4	4	4	4	4	4
408	B	2	3	3	3	6	6	6	6	3	3	3	3	2	3	6	6	2	2	3	3	3	3	3	3	3	3	3	3	3	3	3	3	4	4	4	4	4	4	4	4	2	2	2	2	2	2	2	2
958	B	2	2	3	6	6	7	7	2	2	6	1	2	2	6	5	5	5	3	3	2	2	4	4	4	4	2	4	3	1	3	4	2	5	2	2	2	2	2	6	2	2	1	0	0	1	1	1	0
1547	B	2	2	1	5	6	7	6	1	2	7	1	1	1	6	3	7	6	1	1	2	3	5	5	5	5	3	5	5	3	4	4	3	4	3	5	5	6	6	7	5	3	0	2	1	3	2	2	3
317	B	4	4	3	4	4	4	4	4	4	4	4	4	4	4	4	4	4	4	3	3	2	2	3	3	3	3	3	2	3	3	3	3	4	4	4	4	4	4	4	4	2	2	2	2	2	2	2	2
2335	B	2	3	2	5	2	6	5	2	2	6	2	2	2	4	5	6	2	3	3	3	3	3	3	4	4	1	4	4	3	4	3	2	3	3	3	3	3	3	6	2	1	1	1	1	0	0	0	0
1250	B	2	2	2	7	7	7	6	2	2	6	2	2	1	6	5	7	3	6	3	2	2	4	4	4	4	2	4	4	3	3	4	2	3	2	2	3	2	2	5	2	2	1	1	1	0	1	1	0
2297	B	2	3	3	4	5	4	5	3	3	3	3	3	3	5	3	5	4	3	3	3	2	3	4	4	4	4	4	4	4	4	4	3	3	3	3	5	3	3	3	3	1	1	1	1	3	1	3	3
1211	B	2	2	2	6	6	5	6	2	3	5	2	2	3	5	3	6	4	2	2	2	2	4	4	4	4	2	4	4	2	3	4	2	5	3	3	3	2	4	5	6	2	1	0	1	3	0	1	1
831	B	2	2	2	7	6	7	6	1	2	7	1	1	1	6	3	7	5	4	3	3	2	4	4	5	4	3	4	4	3	4	4	3	4	2	1	2	3	2	3	5	2	1	1	1	3	1	2	2
1047	C	2	3	2	6	6	6	6	2	3	6	2	2	3	6	3	5	4	3	3	3	3	3	3	4	4	3	3	4	3	3	3	3	4	3	3	5	3	3	5	4	2	0	1	1	1	1	1	1
988	C	3	3	4	7	7	3	4	3	4	7	3	3	3	6	6	4	5	4	2	2	2	4	4	4	4	2	4	4	2	2	3	2	6	4	5	4	3	4	3	4	0	0	0	0	0	0	0	0
1258	F	3	2	2	5	5	5	5	3	3	6	3	2	3	3	4	5	3	3	3	3	3	3	3	3	4	3	4	4	4	4	3	3	3	3	3	5	5	5	5	4	3	4	1	3	2	1	1	1
1762	F	4	4	4	4	4	5	4	4	4	4	4	4	5	4	5	4	5	4	3	3	3	3	3	3	3	2	3	3	4	3	3	3	4	3	4	4	4	4	4	4	1	1	1	1	1	1	1	1
1474	H	4	4	3	4	4	5	5	3	4	5	2	3	3	6	3	5	4	5	3	3	3	3	4	3	3	3	4	4	3	3	3	3	5	2	2	2	2	2	5	3	2	0	2	1	0	0	0	0
1024	J	4	4	3	5	5	5	6	2	3	6	1	1	2	7	5	5	4	3	4	3	3	3	3	4	3	3	3	4	3	4	3	3	4	3	3	3	3	3	5	3	2	1	2	1	1	1	1	1
858	J	2	2	2	6	6	6	5	2	3	7	2	2	3	5	5	5	4	3	3	3	3	4	4	4	4	3	4	4	2	3	3	2	4	2	2	2	2	2	6	2	1	0	0	0	0	0	0	0
1524	P	5	3	2	3	4	6	7	2	5	6	1	1	2	6	5	6	2	3	4	3	4	3	3	3	2	3	3	3	3	3	3	3	5	5	5	5	4	5	4	4	2	1	1	1	1	2	2	1
583	Q	3	3	4	4	3	4	3	3	3	5	2	2	3	5	4	5	3	3	2	2	4	3	3	3	3	4	3	4	3	5	4	4	4	4	4	4	4	4	4	4	2	1	1	1	1	1	1	1
822	T	2	3	3	7	6	6	6	2	2	6	2	2	2	6	2	6	6	2	2	2	3	3	3	4	4	2	4	4	2	4	4	2	6	2	2	5	2	2	6	2	1	1	1	1	1	1	1	1
1173	B	3	4	3	4	5	7	6	3	3	3	3	3	1	4	4	7	2	3	3	2	3	3	4	4	4	3	4	4	3	4	4	4	3	2	2	2	2	2	6	2	1	3	1	2	2	2	2	3
1002	C	2	1	1	6	7	7	7	1	1	4	1	1	1	6	3	7	1	3	2	2	2	5	5	5	3	2	5	5	3	5	5	2	5	2	4	3	3	2	6	2	2	1	1	1	3	0	1	1
517	C	2	2	2	2	6	6	6	6	2	2	2	2	2	6	6	6	2	2	2	2	2	4	4	4	4	2	4	4	2	2	4	2	5	4	4	4	3	3	7	4	1	1	1	1	3	1	1	1
443	A	4	4	4	4	4	4	4	4	4	4	4	4	4	4	5	5	4	5	3	3	3	3	3	3	3	3	3	3	3	3	3	3	4	4	4	4	4	4	4	4	2	2	2	2	2	2	2	2
1045	A	2	2	2	6	6	6	6	2	2	6	2	2	2	6	4	6	5	3	2	2	3	4	4	4	4	2	4	4	2	3	4	2	4	3	5	3	2	2	6	4	1	1	0	1	0	0	0	0
498	A	3	3	3	6	4	4	4	4	4	4	4	4	4	4	4	3	2	4	2	4	2	2	2	2	2	2	3	3	3	3	3	3	4	4	4	4	4	4	4	4	2	2	2	2	3	3	3	3
731	A	5	3	3	5	6	6	6	3	4	6	2	2	2	6	6	7	7	3	4	4	4	4	4	4	2	2	4	4	3	3	2	3	2	2	2	3	5	5	5	4	1	1	0	2	1	1	0	0
1514	A	3	3	3	6	5	5	6	3	3	4	2	2	3	4	4	5	4	3	3	3	3	4	4	4	3	2	4	4	3	3	3	3	4	2	3	4	2	2	4	3	1	1	1	1	1	1	1	1
989	B	3	3	3	6	5	5	5	5	4	7	1	2	4	5	5	6	4	3	3	2	3	3	3	3	3	2	3	4	3	4	3	3	3	3	3	4	3	3	4	3	1	3	2	3	2	1	2	2
795	D	2	2	2	6	6	6	6	2	2	6	3	2	2	6	6	6	6	2	3	3	3	4	4	4	4	3	4	4	3	4	4	3	3	2	2	2	2	2	6	2	2	2	1	0	2	2	2	2
871	D	4	4	3	4	4	4	4	4	4	4	4	4	3	6	6	6	2	3	3	2	3	4	4	3	4	2	4	4	2	4	3	3	4	4	4	4	4	4	4	4	2	2	2	2	2	2	2	2
339	D	2	2	2	6	6	6	6	3	2	6	2	2	2	2	5	6	6	4	2	2	2	4	4	4	4	4	4	4	3	4	4	2	3	3	3	4	3	4	6	4	1	1	1	1	1	1	1	1
816	D	1	1	1	1	6	7	7	1	1	5	1	1	1	7	7	7	2	2	3	3	3	4	4	4	4	4	4	4	4	4	4	4	3	3	6	6	2	5	5	1	4	0	3	3	4	3	3	4
1246	D	2	3	4	7	5	6	4	4	4	7	2	2	3	5	3	7	4	4	3	3	3	3	3	3	3	3	3	3	3	3	3	3	4	4	4	4	4	4	4	4	0	1	1	0	2	2	2	2
863	D	2	2	2	6	6	6	6	2	2	6	2	2	2	6	6	6	3	3	3	3	4	4	4	4	4	4	4	4	3	4	4	4	3	2	2	2	2	2	2	2	3	2	2	1	2	1	1	1
1675	D	2	2	2	6	6	6	7	2	2	2	1	1	2	5	6	7	5	1	4	4	3	4	3	3	3	2	4	4	3	4	3	2	6	4	2	3	4	5	6	4	1	1	0	0	0	0	0	0
1073	D	3	3	4	6	6	6	6	2	2	4	3	4	3	6	3	4	4	4	3	3	3	3	4	4	3	3	3	3	3	3	3	3	5	3	3	5	2	2	6	2	1	3	1	1	3	1	1	1
755	D	2	2	2	6	5	6	6	2	3	6	2	2	2	6	6	6	2	2	2	2	2	4	4	4	4	2	4	4	2	4	4	3	5	2	2	2	2	2	6	5	1	0	0	1	3	1	1	1
1014	D	4	3	4	5	5	5	4	4	3	6	3	3	3	5	3	6	5	4	3	3	3	4	4	3	3	3	3	3	3	3	3	3	5	4	3	4	3	4	4	5	1	1	1	1	1	0	0	0
1487	F	5	4	4	5	4	5	6	5	3	6	2	2	2	5	3	6	2	2	4	4	4	3	2	2	2	3	3	3	3	3	2	3	3	4	6	6	6	6	3	3	3	3	3	3	3	3	2	3
1689	F	3	2	2	7	7	6	6	2	2	6	1	2	2	6	6	6	2	2	2	2	2	4	4	4	4	2	4	4	2	2	4	2	2	2	2	2	2	2	6	2	1	0	1	1	2	1	0	1
1069	F	5	5	5	5	5	6	5	4	4	5	3	3	4	4	3	5	4	4	3	3	3	2	2	3	2	3	3	3	3	3	3	3	4	4	4	4	4	4	4	4	1	4	1	2	2	2	1	1
771	F	2	4	2	6	6	6	6	3	3	6	2	2	2	6	6	6	3	2	3	3	3	4	4	4	4	2	4	4	3	3	4	2	5	2	2	5	2	2	5	5	2	1	1	1	2	1	1	1
1567	G	1	2	2	5	5	5	5	1	2	6	1	4	4	4	4	6	4	4	2	3	2	4	3	4	3	2	3	3	2	2	4	2	3	3	3	2	3	3	5	2	1	1	1	1	1	1	1	0
856	H	2	2	2	6	6	6	6	2	2	6	2	2	2	6	4	6	5	4	2	2	3	4	4	4	4	3	4	4	3	3	4	2	6	3	4	6	4	5	6	3	1	1	1	1	3	1	1	2
874	B	1	2	2	7	7	7	7	2	1	6	1	1	2	7	7	6	2	1	2	1	2	5	4	4	4	1	4	5	2	5	5	2	5	1	1	1	1	2	7	2	2	1	0	0	2	1	0	2
440	B	5	4	5	5	3	3	2	2	6	6	4	4	4	4	4	4	4	4	5	5	5	2	3	3	1	2	3	3	3	3	3	3	4	4	4	4	4	4	4	4	2	2	2	2	2	2	2	2
563	D	3	3	3	3	3	3	3	3	3	4	2	2	3	5	4	5	3	3	2	2	2	2	2	2	2	2	3	3	3	3	3	3	4	4	4	4	4	4	4	4	2	2	2	2	2	2	2	2
741	A	4	4	3	6	4	6	5	3	4	4	2	2	3	4	3	6	5	5	3	3	4	3	3	3	3	3	3	3	3	3	3	3	4	4	4	4	4	4	4	4	2	2	1	1	1	1	1	1
709	A	2	3	1	7	7	7	7	1	2	7	1	1	1	6	4	7	2	1	2	2	3	5	5	5	4	2	4	4	3	5	4	2	4	4	6	5	4	5	5	6	1	1	1	0	1	0	2	0
622	A	2	2	2	2	7	7	7	3	1	7	1	1	1	7	7	7	3	2	2	1	2	4	4	4	4	1	4	4	2	4	4	3	5	3	2	2	1	4	6	5	0	0	0	1	0	0	0	0
1222	A	4	2	3	5	6	6	6	2	2	4	1	1	2	6	4	6	4	3	3	3	3	4	4	4	4	2	4	4	3	3	4	2	4	2	4	5	5	4	6	5	2	2	1	1	1	1	1	1
765	A	1	1	1	7	7	7	7	1	1	7	1	1	1	7	7	7	1	1	1	1	1	5	5	5	5	1	5	5	1	3	5	1	4	2	2	1	1	1	6	1	2	1	1	1	1	1	0	0
1001	A	2	2	2	7	7	7	6	1	2	6	1	2	2	6	3	7	2	2	2	1	2	4	4	4	4	2	5	5	2	3	4	2	4	2	1	2	2	1	6	2	0	0	0	0	0	1	0	0
581	A	4	4	4	4	4	4	4	4	4	4	4	4	4	4	4	4	4	4	3	3	3	3	3	3	3	3	3	3	3	3	3	3	4	4	4	4	4	4	4	4	2	2	2	2	2	2	2	2
1050	B	3	2	4	3	5	2	4	2	2	5	3	3	2	3	3	5	5	4	3	3	3	4	4	3	3	3	3	4	3	4	4	3	5	3	5	5	5	5	4	5	2	1	2	1	1	1	1	2
687	B	1	1	1	7	7	7	6	1	2	4	1	1	2	4	4	7	2	2	1	1	1	1	5	5	5	3	4	4	2	3	4	5	4	2	4	4	2	3	5	3	1	1	1	1	1	1	1	1
770	B	2	3	3	6	6	5	6	2	2	6	2	2	2	6	4	6	6	2	4	3	3	4	4	4	4	4	4	4	4	3	3	2	2	2	2	4	2	2	6	6	1	1	1	1	3	1	1	1
495	B	4	5	5	5	4	4	4	4	4	4	4	4	4	4	6	4	4	4	3	3	3	3	3	3	3	3	3	3	3	3	3	3	4	4	4	4	4	4	4	4	2	2	2	2	2	2	2	2
676	B	2	2	2	5	4	4	5	2	2	5	2	2	2	3	5	3	2	2	3	3	3	3	3	3	3	3	3	3	3	4	3	3	3	4	5	5	5	5	4	5	2	3	1	2	2	2	2	2
2126	B	2	3	3	5	6	6	5	3	3	6	1	2	4	6	6	6	3	2	3	3	3	3	3	3	3	3	3	3	4	5	3	3	3	3	3	3	3	3	5	3	1	3	1	0	0	0	0	0
950	B	2	2	3	6	7	6	5	3	3	3	3	2	3	3	3	6	5	4	3	2	3	4	4	4	4	3	4	4	2	4	4	2	5	5	5	5	2	5	4	4	2	1	1	1	1	1	1	1
777	B	2	4	4	4	4	4	4	4	4	4	2	3	3	4	4	5	4	4	3	3	3	3	3	3	3	3	3	3	3	3	3	3	4	4	4	4	4	4	4	4	2	2	2	2	2	2	2	2
788	B	3	3	5	4	5	3	4	3	3	4	2	2	3	4	5	5	4	3	3	3	3	4	4	4	4	2	4	3	4	4	3	4	5	5	5	5	5	5	5	5	2	3	2	2	3	3	3	3
446	B	3	4	4	4	4	5	4	3	3	4	3	3	3	4	3	4	4	3	3	3	3	3	3	3	3	3	3	3	3	3	3	3	4	4	4	4	4	4	4	4	2	2	2	2	2	2	2	2
1838	B	3	3	2	5	5	5	5	3	4	5	3	4	4	5	3	3	5	5	3	4	4	3	3	4	3	4	3	3	3	4	2	3	4	6	5	7	5	5	2	6	2	1	1	3	1	1	0	0
1706	B	2	2	2	7	7	7	7	4	3	5	2	3	3	4	5	5	3	3	2	2	3	4	4	4	4	2	3	4	3	3	3	3	3	2	2	2	2	2	5	2	1	1	1	0	0	0	0	0
960	B	3	2	2	4	4	6	6	2	2	7	2	1	2	7	3	7	2	2	3	3	4	4	4	4	4	3	3	3	2	4	3	3	4	2	2	5	4	4	5	3	2	3	1	2	2	2	2	2
763	B	3	3	3	5	5	5	5	3	3	6	3	3	3	4	4	5	4	3	3	3	3	4	4	4	4	3	4	4	3	4	4	3	5	5	3	3	5	3	5	3	2	2	2	1	3	1	2	2
2919	B	4	4	4	3	5	5	3	4	4	3	3	3	4	3	3	5	5	4	2	2	4	2	3	3	3	3	3	3	3	3	3	3	5	4	4	4	3	3	4	4	2	1	2	2	2	2	2	2
961	B	5	5	5	5	3	3	3	3	5	6	1	1	4	3	3	4	5	5	3	3	3	2	2	2	2	3	2	2	3	4	3	3	2	2	2	5	2	2	6	2	3	1	1	1	1	1	1	0
2273	B	4	3	3	5	5	5	5	3	3	5	2	1	2	5	5	7	4	2	3	2	3	4	4	4	3	3	4	3	3	4	3	3	4	3	2	4	2	2	6	2	2	1	1	1	2	1	1	1
628	B	2	2	4	6	6	6	4	2	2	6	2	2	4	3	7	5	1	1	3	2	2	3	3	3	3	2	4	4	2	4	4	2	4	2	4	5	5	5	5	2	1	0	0	0	0	0	0	0
1032	B	1	2	1	7	7	7	7	1	1	7	1	1	1	7	7	7	2	1	3	2	3	4	4	4	4	2	4	4	3	3	4	2	4	5	5	4	3	3	6	3	2	2	2	2	2	2	1	2
502	B	4	1	3	1	1	1	3	2	2	7	1	1	2	7	1	7	7	1	5	5	5	5	5	3	5	5	5	5	5	5	2	5	6	6	6	7	7	7	4	7	4	4	4	4	3	4	4	4
711	B	4	4	4	4	4	4	4	4	3	5	4	4	4	4	4	4	4	4	3	3	3	3	3	3	3	3	3	3	3	3	3	3	4	4	4	4	4	4	4	4	2	2	2	2	2	2	2	2
1774	B	3	3	3	5	3	6	5	3	2	5	2	2	2	5	3	6	5	5	3	3	3	3	3	3	3	3	3	3	4	4	2	4	5	5	5	5	5	5	4	6	3	1	2	1	1	2	1	1
1071	B	2	3	2	5	5	6	5	6	2	6	1	1	1	6	6	6	5	2	3	2	3	4	4	5	4	2	4	5	3	4	4	2	4	2	5	3	3	3	6	3	1	2	0	1	1	1	1	0
1013	B	1	1	1	4	3	2	5	3	1	4	2	2	2	6	6	4	2	4	2	2	4	3	3	4	2	2	2	3	4	3	3	2	4	3	2	2	5	2	5	3	2	1	1	2	0	0	0	0
1141	B	2	3	4	5	3	4	5	3	3	7	2	2	2	4	3	6	2	2	3	3	3	3	3	3	3	3	3	3	3	3	3	3	6	6	6	6	6	6	6	6	1	1	1	1	1	1	1	1
400	B	3	3	3	6	6	6	6	3	3	6	1	1	2	5	3	6	3	3	3	3	3	3	3	3	3	3	3	3	3	3	3	3	4	4	4	4	4	4	4	4	2	2	2	2	2	2	2	2
1316	B	1	1	5	7	7	7	3	1	1	7	1	1	1	3	4	7	1	1	3	2	3	5	5	5	5	3	5	3	3	3	2	3	4	1	1	1	7	5	6	1	0	0	0	0	0	0	0	0
1045	B	1	1	1	7	7	7	7	1	1	3	1	1	1	7	7	7	5	2	1	1	1	1	1	1	1	1	3	4	2	3	5	3	4	1	1	2	1	1	1	1	0	0	0	0	0	0	0	0
868	B	2	2	2	6	6	4	6	2	2	6	2	2	3	6	6	2	2	4	2	2	3	3	4	4	4	2	4	4	3	3	4	3	4	2	2	5	4	2	6	5	0	4	0	0	0	0	0	0
509	B	4	6	3	4	2	2	6	5	4	6	3	3	3	6	6	6	3	3	4	4	4	4	4	4	3	4	4	4	4	4	4	4	4	4	4	4	4	4	4	4	2	2	2	2	2	2	2	2
1190	B	5	4	3	4	4	4	3	3	5	6	6	7	2	3	2	3	3	4	3	3	4	3	3	2	2	4	3	3	4	4	3	4	5	4	4	5	5	5	5	5	3	2	3	3	2	2	3	2
646	B	2	4	3	3	3	3	2	3	2	5	1	1	3	2	6	4	4	2	3	3	2	3	3	3	3	3	3	3	3	3	3	3	4	4	4	4	4	4	4	4	2	1	0	1	0	0	0	0
2751	B	1	1	1	6	7	7	7	1	1	7	1	1	1	7	7	7	3	1	3	3	3	3	5	5	5	2	5	5	2	5	5	3	5	1	5	4	1	1	7	1	0	0	0	0	0	0	2	0
1255	B	3	3	4	4	4	6	4	4	3	6	2	2	2	6	3	6	3	2	4	3	4	4	3	4	3	4	3	3	4	5	3	4	3	5	5	5	4	3	6	2	2	3	1	1	1	0	2	1
1504	B	4	4	3	5	5	5	5	3	3	5	2	2	2	5	5	5	3	3	3	3	3	3	3	3	3	3	3	3	3	4	3	3	4	4	3	5	4	4	4	4	3	3	2	1	3	2	1	2
947	B	3	4	4	4	4	4	4	4	4	4	4	4	4	4	4	4	4	4	3	3	3	3	3	3	2	3	3	3	2	3	2	3	4	3	3	4	3	4	3	4	2	1	1	1	1	1	1	2
1244	B	2	2	1	6	6	6	7	2	3	5	2	2	3	6	6	6	2	2	2	2	2	4	4	4	4	2	4	4	3	3	4	2	4	5	2	2	3	2	4	2	1	1	1	1	1	1	1	1
2289	B	3	2	2	5	5	3	6	2	3	6	1	2	3	3	3	5	3	3	4	3	4	4	3	4	4	4	3	3	3	3	3	3	4	4	4	4	4	4	4	4	2	1	2	1	1	1	1	1
918	B	2	2	2	4	5	6	6	2	3	3	3	3	3	5	6	6	2	2	4	3	4	3	4	4	4	3	3	3	4	4	4	5	2	4	5	5	4	4	5	6	2	1	1	1	2	2	2	2
912	B	2	2	2	4	5	6	6	1	1	6	1	4	1	6	5	6	1	1	3	3	3	4	4	4	4	3	4	4	3	3	4	3	3	5	3	4	3	4	5	5	1	2	1	1	1	1	1	1
931	B	1	2	4	4	4	6	6	2	2	6	3	3	3	4	4	6	4	2	2	2	2	4	4	4	4	2	5	5	3	3	4	3	3	2	2	2	2	2	6	2	1	1	1	1	1	1	1	1
679	B	3	3	1	4	5	4	6	3	3	5	1	3	3	5	4	5	3	2	3	3	3	3	3	4	4	3	4	4	2	3	3	3	4	3	3	4	3	3	4	3	2	1	2	1	1	1	1	2
432	B	3	3	4	3	3	6	6	3	3	4	3	3	3	6	3	4	3	3	3	3	3	3	3	3	3	3	3	3	3	3	3	3	4	4	4	4	4	4	4	4	2	2	2	2	2	2	2	2
796	B	3	3	1	6	6	6	5	2	2	3	2	2	2	6	4	6	1	2	3	3	3	4	3	4	4	4	4	4	3	4	4	3	5	3	4	4	2	4	5	4	2	1	1	1	3	1	1	1
1057	B	4	5	4	4	3	6	5	3	3	6	2	2	3	5	3	6	5	3	3	3	3	3	3	3	3	3	3	3	3	4	2	4	3	3	4	5	3	3	4	5	3	1	2	2	2	2	2	2
620	B	3	4	4	4	7	7	7	3	3	3	3	3	3	3	5	5	3	3	2	2	2	2	5	5	5	5	5	5	5	5	5	5	4	2	2	4	2	2	6	2	2	1	0	0	0	0	0	0
726	B	1	1	1	7	7	7	6	7	2	6	1	1	1	7	7	7	2	1	2	1	2	5	5	5	4	2	5	5	2	3	5	2	2	2	2	2	2	1	6	2	3	1	1	0	3	0	0	3
358	B	3	3	3	3	4	4	5	3	4	4	3	2	2	5	2	3	4	3	4	4	3	4	4	3	4	3	3	4	3	4	4	3	4	4	4	5	4	5	4	5	2	2	2	2	2	2	3	2
484	B	4	4	4	4	5	5	5	3	3	3	3	3	3	3	3	3	3	3	3	3	3	4	3	3	3	3	4	4	4	4	4	2	4	4	4	4	4	4	4	4	1	1	1	1	2	2	2	2
905	B	3	2	3	5	6	6	6	2	2	7	1	1	2	5	3	5	6	3	2	2	3	4	4	4	4	2	4	4	2	4	4	4	4	4	5	5	4	5	5	4	2	1	1	1	2	1	1	1
1074	B	3	4	4	4	4	6	5	3	3	3	3	3	3	5	3	5	4	3	3	3	4	3	3	3	3	3	3	3	3	4	3	3	4	4	4	4	4	4	4	4	2	2	2	2	2	2	2	2
341	B	4	4	3	4	3	3	4	3	3	4	4	3	3	5	4	4	3	3	3	3	3	3	3	3	3	3	3	3	3	3	3	3	4	4	4	4	4	4	4	4	2	2	2	2	2	2	2	2
867	B	2	3	2	6	6	6	6	2	2	6	1	1	1	7	6	6	2	2	3	2	3	4	4	4	4	2	4	4	3	4	4	2	4	2	2	2	4	5	4	5	0	0	0	0	0	0	0	0
938	B	3	4	2	6	6	7	6	1	2	7	1	1	1	7	4	7	5	1	4	2	4	4	4	4	4	3	4	4	4	4	4	4	4	3	3	3	1	1	6	1	0	3	0	0	0	0	0	0
557	B	1	1	1	7	7	7	7	1	1	1	1	1	1	1	6	7	6	1	3	3	3	3	3	3	3	3	3	3	3	3	3	3	4	4	4	4	4	4	4	4	2	2	2	2	2	2	2	2
868	B	4	2	4	4	5	4	4	4	4	4	4	4	3	2	5	4	4	3	4	3	4	3	3	3	3	3	3	3	3	4	4	3	5	4	5	5	5	5	6	6	2	2	0	1	1	1	1	1
2971	B	3	3	3	5	5	6	6	3	4	6	1	1	1	6	4	7	5	1	3	3	3	3	3	3	3	3	3	3	3	3	3	3	4	4	3	3	2	2	6	5	2	1	1	2	3	1	1	1
1249	C	6	6	3	2	2	3	5	6	6	6	4	4	3	4	3	6	5	5	5	5	5	3	2	3	2	4	3	2	4	4	2	4	3	5	3	4	3	5	3	4	2	4	1	1	1	1	1	1
1475	C	3	5	3	6	6	6	6	3	4	7	1	3	3	3	5	4	5	2	4	3	3	3	3	3	3	3	3	2	3	4	2	3	3	3	3	5	3	3	5	4	1	1	1	0	0	0	0	0
1334	C	5	2	5	6	4	3	3	3	2	3	3	3	2	3	3	5	5	4	3	3	3	3	3	4	3	3	4	4	3	3	3	3	4	5	6	6	6	6	5	5	2	1	2	2	2	2	2	2
378	C	2	2	2	6	6	4	4	3	4	4	4	4	4	4	4	4	4	4	3	3	3	3	3	3	3	3	3	3	3	3	3	3	4	4	4	4	4	4	4	4	2	2	2	2	2	2	2	2
1118	C	2	2	2	5	6	7	7	2	3	6	1	3	2	6	2	7	5	1	4	2	2	4	4	4	3	4	4	4	3	4	3	3	2	2	5	6	2	2	5	2	1	2	1	2	0	0	0	0
447	C	2	3	3	7	7	7	7	2	2	2	2	2	2	5	6	4	4	4	2	2	2	4	4	4	4	2	2	3	3	3	3	3	4	4	4	4	4	4	4	4	2	2	2	2	2	2	2	2
675	C	1	1	1	1	7	7	7	1	1	7	1	1	1	7	7	7	1	1	1	1	1	5	5	5	5	5	5	5	1	1	5	1	4	1	1	1	1	1	7	1	0	0	0	0	0	0	0	0
1038	C	3	3	4	6	6	6	3	4	3	5	3	3	3	4	6	6	3	4	3	2	3	4	4	4	4	3	4	4	2	3	4	2	3	3	3	3	3	3	5	3	1	2	1	1	1	1	1	1
935	C	6	4	2	6	7	7	6	6	2	6	1	1	1	7	6	7	3	2	3	3	2	4	4	4	4	4	5	5	2	5	5	3	2	3	2	4	1	3	6	2	0	0	2	0	0	0	4	3
586	C	5	5	5	6	4	4	5	3	4	5	4	3	3	4	3	5	4	4	3	3	3	3	3	3	3	3	3	3	3	3	3	3	4	4	4	4	4	4	4	4	2	2	2	2	2	2	2	2
767	C	3	4	4	5	4	5	4	4	4	5	2	3	2	5	5	6	3	2	3	2	3	4	4	4	4	3	4	4	3	4	4	3	4	5	4	5	4	4	4	4	3	2	2	1	3	2	3	2
1302	C	3	3	3	5	6	7	6	2	2	4	2	1	2	5	6	6	3	2	3	3	2	4	4	4	4	2	5	4	2	3	4	2	4	2	2	2	2	2	6	5	2	0	0	1	0	0	0	0
942	C	2	2	2	7	7	7	7	1	1	7	1	1	1	7	7	7	7	2	2	2	2	4	4	4	4	2	4	4	2	4	4	2	4	3	5	3	2	2	6	5	2	1	1	0	0	1	1	1
1631	C	1	2	2	6	6	6	6	2	2	6	2	2	2	6	6	6	3	2	2	2	3	4	4	4	4	2	4	4	3	3	4	3	5	2	4	5	2	2	6	3	1	0	1	0	0	2	0	0
1651	C	2	3	3	7	6	6	7	2	2	5	7	7	4	5	6	5	2	2	3	2	3	4	4	4	4	3	3	3	2	4	4	4	2	2	2	3	2	2	5	3	2	1	1	1	2	1	1	1
628	C	2	2	3	7	6	6	4	2	2	5	2	1	2	4	6	6	2	1	2	2	2	4	4	4	4	2	4	4	3	4	4	2	4	4	2	3	4	3	6	2	1	0	1	0	3	1	1	1
1503	D	1	2	2	6	5	7	5	2	2	3	2	2	1	6	5	7	5	2	3	2	3	4	4	4	4	3	4	4	3	3	4	4	3	3	5	5	5	5	5	3	2	0	1	2	1	1	0	0
862	D	2	2	2	6	6	6	6	2	2	6	2	2	2	6	5	6	4	3	3	3	3	4	4	4	4	2	4	4	3	4	4	3	4	2	2	2	2	2	6	2	2	0	0	0	0	1	1	1
745	D	3	2	2	5	5	5	6	2	2	5	2	3	2	4	4	5	3	3	3	2	3	4	4	4	3	3	4	4	3	4	4	3	4	4	3	4	2	4	5	3	2	1	1	2	2	1	1	1
735	D	1	1	1	7	7	7	7	1	7	4	1	1	1	6	5	7	3	3	2	2	3	4	4	4	4	2	4	4	2	3	4	2	4	2	1	1	1	1	6	2	2	1	1	0	3	1	0	0
908	D	2	2	2	6	6	6	6	2	2	4	2	2	4	4	5	6	5	4	2	1	2	3	3	3	4	2	3	3	2	2	3	2	2	2	2	2	1	1	6	1	0	0	0	0	0	0	0	0
1173	D	1	1	1	7	7	7	7	1	2	6	1	1	1	6	6	7	2	1	1	2	2	5	4	4	5	2	5	5	2	3	4	2	2	2	2	2	2	2	6	2	1	1	0	0	3	1	1	1
684	D	2	2	2	6	6	6	6	2	2	6	2	2	2	6	6	6	2	2	3	2	2	4	4	4	4	2	4	4	2	4	4	2	4	3	3	3	3	3	5	3	2	1	1	1	1	1	1	1
1909	D	3	3	4	5	5	5	4	3	5	6	2	3	2	4	3	5	3	4	4	3	4	3	4	4	3	3	3	4	3	4	4	4	3	4	3	3	3	3	4	4	1	2	1	1	1	1	1	0
695	D	3	3	3	5	6	6	5	3	3	3	2	2	2	6	3	6	3	3	3	3	3	4	4	4	4	3	4	4	3	3	4	3	4	3	3	3	3	3	5	5	1	1	1	1	1	1	1	1
755	E	2	3	3	6	6	6	5	3	3	5	3	3	2	5	3	6	5	4	2	2	4	3	3	3	3	3	4	4	3	4	2	3	5	3	5	5	5	4	5	6	1	1	0	1	2	1	1	1
1719	E	2	3	2	6	6	6	6	2	2	7	2	2	2	6	4	1	2	2	3	3	3	3	4	4	4	3	4	4	3	4	3	3	4	4	3	5	4	3	5	2	2	1	1	1	0	0	0	0
1634	E	1	2	1	7	7	7	7	2	1	7	1	2	2	7	6	7	4	2	2	2	2	3	3	4	3	3	3	4	2	3	4	2	5	4	3	2	2	3	4	2	2	1	0	0	0	0	0	0
1081	E	2	3	3	6	5	6	6	3	2	6	1	1	2	6	6	6	4	2	3	3	3	3	3	3	3	2	4	4	2	5	3	2	2	1	3	5	1	2	6	4	2	1	1	1	1	1	1	1
680	E	2	2	2	5	4	3	5	3	4	5	1	1	3	5	3	3	3	3	3	3	3	3	3	3	3	3	3	3	3	3	3	3	4	4	4	4	4	4	4	5	2	2	2	1	1	1	1	1
1965	E	5	5	5	6	5	6	5	3	4	6	1	2	2	4	3	6	4	3	4	3	3	3	3	4	3	3	3	4	3	4	3	4	2	4	5	5	2	2	4	6	2	3	2	1	3	1	1	1
1331	E	3	3	2	3	5	7	7	1	2	4	1	1	2	4	7	7	3	2	3	2	3	3	3	3	2	2	3	3	3	4	3	4	4	5	3	3	2	2	3	5	3	1	1	1	1	1	1	1
930	F	2	3	3	6	6	7	6	2	3	6	1	1	2	6	2	7	5	4	3	3	3	4	4	4	4	3	4	4	3	3	4	2	4	3	3	4	2	2	5	4	3	2	2	2	2	2	2	2
1282	F	3	2	2	6	3	6	6	2	3	6	2	2	2	6	6	6	4	4	3	2	3	4	4	4	4	2	4	4	3	4	4	4	4	2	2	4	2	2	2	2	1	1	1	1	1	1	1	1
1415	F	2	2	2	4	6	7	6	2	2	6	2	2	2	6	3	6	2	2	3	3	3	3	4	3	4	2	4	4	3	4	4	4	4	2	2	5	2	2	6	2	1	0	1	1	3	1	0	1
2185	F	5	5	3	4	3	3	3	4	4	6	1	3	2	4	4	3	3	3	3	2	3	3	3	3	3	2	3	3	3	4	3	3	4	3	4	5	4	4	5	4	2	3	2	2	2	2	2	2
616	F	1	1	1	2	2	4	5	1	1	6	6	1	1	1	1	1	1	1	1	1	2	3	4	3	3	2	4	4	4	4	4	4	6	5	3	6	5	5	5	5	1	0	0	3	3	3	3	0
898	F	3	3	3	4	5	5	6	4	3	5	3	3	3	3	3	5	3	3	3	3	3	3	4	4	4	4	4	3	3	5	4	4	5	4	5	5	5	5	5	5	2	1	1	2	3	2	2	1
2826	F	4	5	3	4	3	5	5	5	4	6	2	3	3	4	4	6	5	4	3	4	3	2	3	3	4	3	3	2	4	4	2	4	5	3	3	3	5	5	3	6	1	4	1	1	1	1	2	0
1295	F	4	3	2	5	5	4	6	2	3	5	1	3	3	6	3	4	3	2	3	2	3	4	4	3	3	3	3	4	3	3	4	3	4	5	5	5	4	5	4	4	3	2	2	2	2	1	1	1
1547	F	1	1	1	7	6	7	7	1	2	6	1	1	2	7	6	7	3	3	3	2	2	3	4	4	3	3	4	4	2	3	4	2	5	2	1	2	2	1	6	5	2	0	1	0	0	0	0	0
729	F	2	2	2	5	3	6	6	2	2	6	2	2	2	5	5	6	2	2	3	2	4	3	3	3	3	2	4	4	4	4	3	4	4	2	2	3	3	2	6	5	1	1	1	1	2	2	2	2
779	F	3	2	2	5	6	4	7	2	3	7	1	2	2	7	4	6	4	2	3	3	3	3	3	3	4	3	3	3	2	3	3	4	3	3	3	4	4	3	5	4	1	1	1	1	2	1	1	1
748	F	3	3	3	3	3	3	3	3	3	3	3	3	3	3	3	3	3	3	2	2	2	2	2	2	2	2	2	2	2	2	2	2	2	2	2	2	2	2	2	2	1	1	1	1	1	1	1	1
1497	F	2	2	2	6	6	6	7	1	2	5	1	1	2	6	5	7	2	2	2	2	3	4	4	4	4	2	4	4	2	3	4	2	4	3	4	4	4	4	5	4	2	1	1	1	2	1	1	1
1847	F	2	3	1	7	7	7	7	2	2	6	2	2	2	6	6	6	3	2	2	2	3	4	4	4	4	2	4	4	2	4	4	3	4	3	3	4	2	2	5	3	2	3	1	1	2	1	1	1
1258	F	2	2	2	7	7	7	5	2	3	7	1	1	2	6	3	7	3	2	2	2	2	4	4	4	3	3	5	4	2	3	4	2	3	2	2	5	2	2	6	5	1	0	0	0	0	0	0	0
2166	F	3	3	3	6	7	7	7	2	2	7	1	1	1	6	4	7	1	1	2	2	2	4	4	4	4	2	4	4	3	4	4	2	3	2	3	5	3	4	5	4	1	1	1	1	0	1	0	0
682	F	1	2	2	7	7	6	7	1	2	7	1	1	2	4	4	7	4	4	3	2	3	4	3	4	3	2	4	4	3	3	4	3	6	6	6	6	3	6	5	5	3	2	2	1	3	2	2	1
1333	F	4	5	4	4	5	4	4	4	4	4	4	4	4	5	3	4	3	4	3	3	3	3	3	3	3	3	3	2	4	4	3	4	5	4	5	5	4	5	4	4	2	2	2	2	2	2	2	2
2421	F	2	3	3	6	6	7	6	3	3	6	1	1	3	7	3	7	5	1	2	2	2	4	4	4	4	2	4	4	4	4	4	2	5	3	2	1	2	2	6	5	3	3	2	2	3	2	2	0
1245	F	3	4	4	4	4	5	5	3	4	5	3	3	3	7	4	5	4	3	3	3	4	3	3	3	3	3	3	3	3	3	3	3	4	4	4	4	4	4	4	4	1	1	1	3	1	1	2	1
989	F	3	4	5	3	5	4	5	4	5	4	2	3	3	4	4	6	4	2	5	5	5	3	3	3	3	3	3	3	4	5	3	4	6	6	4	5	5	5	5	5	3	3	3	3	3	2	2	3
1107	F	2	5	2	6	6	6	6	3	3	6	1	1	3	6	3	5	4	3	3	2	3	3	3	4	4	3	4	4	3	3	3	3	3	3	3	5	3	5	5	3	1	0	1	1	1	1	1	1
2204	F	4	4	3	5	5	6	5	2	2	4	4	3	3	5	4	6	4	4	2	2	2	3	3	3	3	3	3	3	3	3	3	3	4	3	6	4	4	4	4	4	2	2	2	1	2	1	1	0
905	F	2	3	3	5	5	5	7	3	1	5	2	2	3	5	5	6	4	5	2	2	2	3	3	3	3	3	3	3	3	3	3	3	3	3	3	3	2	2	4	1	1	2	1	0	1	1	1	1
970	F	2	4	4	5	6	4	5	3	1	4	2	3	4	4	5	3	5	2	3	4	4	4	4	4	3	2	5	3	5	5	3	3	2	1	2	4	4	4	4	4	2	2	2	2	2	2	2	2
611	H	3	4	3	4	4	4	4	3	3	5	3	3	3	5	3	6	4	2	3	3	3	3	4	4	4	4	4	4	4	4	4	4	3	4	3	4	3	3	5	4	2	2	2	2	2	2	2	2
905	H	3	5	3	5	3	5	3	3	3	6	2	1	2	6	5	5	4	2	3	2	2	4	4	4	3	5	4	4	3	4	4	5	3	5	5	5	3	3	5	4	3	1	1	1	3	3	1	1
1406	H	2	2	1	6	6	6	6	2	1	6	1	1	1	6	4	7	6	2	3	3	3	4	4	4	4	3	4	4	3	4	4	2	5	2	2	5	4	4	4	4	3	0	2	2	3	3	1	1
1190	H	1	1	1	7	7	7	7	1	1	6	1	1	1	6	2	7	5	1	1	1	2	2	5	5	4	2	4	4	3	4	4	3	7	7	6	7	5	6	6	6	2	0	0	0	0	0	0	0
1200	H	5	4	3	3	4	3	2	5	5	4	3	3	3	2	1	4	6	2	4	5	4	2	2	2	1	2	2	2	4	4	2	4	6	6	6	7	6	7	2	6	4	2	4	1	2	2	0	2
1091	I	1	2	2	6	6	6	6	3	3	3	3	3	3	3	3	6	3	3	2	2	3	4	4	4	4	2	4	4	3	3	4	3	5	4	3	4	4	4	4	4	0	0	0	1	0	0	0	0
906	I	5	6	5	2	3	3	3	5	4	3	3	3	2	5	3	5	3	3	4	4	5	3	3	2	3	4	3	3	4	4	2	5	5	4	6	6	6	7	5	6	3	4	3	3	3	3	2	3
945	J	3	3	3	5	5	5	5	3	4	5	3	3	4	4	3	5	5	4	3	3	3	3	3	3	3	3	3	3	3	3	3	3	4	3	5	5	4	5	4	4	2	1	1	1	1	1	1	1
753	J	5	4	4	6	6	6	5	3	4	6	2	2	4	3	5	6	3	3	2	2	3	3	4	4	4	4	4	4	3	3	4	2	4	3	5	5	3	5	3	4	2	1	1	1	1	1	1	1
1107	J	3	5	5	6	5	6	4	3	4	6	2	3	3	3	3	5	5	4	4	3	3	3	3	3	3	3	3	3	3	3	3	3	3	3	3	3	3	3	3	3	1	1	1	1	1	1	1	1
610	J	3	3	3	5	5	5	4	3	5	5	3	4	3	4	5	5	5	3	3	2	4	4	3	3	4	3	4	4	3	4	3	3	4	4	4	4	3	3	5	4	3	1	2	1	1	1	1	1
646	J	4	3	4	4	5	3	4	4	4	3	5	5	5	5	4	4	5	5	3	3	4	4	4	5	4	2	3	3	4	4	3	3	4	5	5	5	5	4	5	5	2	2	2	2	1	1	1	2
719	K	4	4	4	4	4	4	4	4	4	4	4	4	4	4	4	4	4	4	3	3	3	3	3	3	3	3	3	3	3	3	3	3	4	3	4	4	4	4	4	4	2	1	2	1	1	1	1	1
1347	K	3	4	4	5	4	4	5	4	3	7	1	1	2	5	1	7	6	2	3	3	3	3	3	3	3	3	3	3	3	3	3	3	6	5	4	5	3	3	5	5	2	1	1	0	2	1	0	2
1109	K	3	5	3	6	5	6	5	4	2	6	3	3	2	3	3	6	3	3	3	3	3	3	3	3	3	3	3	3	3	4	3	3	5	4	4	5	5	5	5	5	1	3	1	1	3	1	1	1
669	L	2	2	1	4	4	6	7	1	2	4	1	1	1	2	4	7	2	1	2	2	3	4	4	4	4	4	4	4	3	4	4	4	5	5	5	5	4	4	4	4	3	3	2	2	2	2	2	2
1942	M	2	2	2	5	6	6	5	3	2	5	1	2	2	6	5	6	5	2	3	2	3	4	4	4	4	3	4	4	2	2	4	2	4	5	4	4	3	4	6	4	2	1	1	1	3	1	2	1
571	N	2	2	2	5	6	6	6	2	2	6	2	2	2	7	7	7	3	2	3	3	3	4	4	4	4	2	4	4	3	3	3	3	5	4	5	5	5	4	4	4	2	1	2	1	2	2	1	1
691	N	3	3	3	5	5	5	6	3	3	5	2	2	3	6	4	5	3	3	3	3	3	3	3	3	3	3	3	3	3	3	3	3	3	3	3	3	3	3	4	3	1	1	1	1	1	1	0	0
875	N	3	6	2	3	3	5	1	6	5	3	3	2	2	5	2	3	6	2	3	3	3	2	2	2	2	4	2	2	2	4	2	4	4	5	5	5	5	5	3	4	2	1	1	1	0	0	0	0
1386	O	2	2	2	7	6	6	7	1	2	7	1	1	2	6	2	7	4	3	3	1	2	2	5	5	5	3	5	4	2	4	3	3	4	4	5	2	1	1	6	1	4	2	4	2	4	2	2	2
865	P	2	2	1	7	6	6	7	1	1	2	1	1	1	6	6	6	2	2	2	2	2	4	5	5	4	2	4	5	2	2	4	5	4	2	2	3	2	2	6	2	1	2	1	1	1	0	1	1
745	Q	1	1	1	7	7	7	7	1	1	3	1	1	1	7	6	7	1	2	2	1	2	4	4	5	4	2	4	5	2	4	5	2	4	3	3	3	2	1	6	1	2	1	0	0	0	0	0	1
692	A	3	4	2	5	5	5	6	3	3	4	2	2	3	5	4	5	4	3	3	3	3	3	3	3	3	3	3	3	3	3	3	3	4	4	4	4	4	4	4	4	2	2	2	2	2	2	2	2
1076	A	4	5	2	6	5	7	7	2	2	6	1	1	2	6	6	7	1	1	3	2	3	4	4	4	3	4	4	4	2	4	4	2	2	1	2	5	2	1	6	1	0	0	0	0	0	0	0	0
1065	A	3	2	3	3	3	6	3	4	3	7	2	2	4	4	4	6	4	2	2	2	4	3	4	4	4	4	4	4	2	4	4	4	3	2	2	5	6	4	6	6	1	1	1	1	1	1	1	1
1454	A	1	1	1	7	7	7	7	1	2	3	1	1	1	7	3	7	2	1	2	2	1	4	4	4	4	2	4	4	2	3	4	3	3	2	2	3	1	1	6	1	1	0	0	0	0	0	0	0
1095	A	2	2	1	6	7	7	7	2	2	7	1	1	1	7	4	7	1	1	1	1	1	5	5	5	5	5	5	5	2	3	5	1	1	1	1	1	1	1	7	1	0	0	0	0	0	0	0	0
823	B	5	6	3	4	3	2	5	5	4	6	1	1	4	6	1	3	6	5	4	4	4	2	4	2	2	3	3	2	5	5	2	4	6	2	2	2	4	4	6	6	2	3	1	1	1	3	1	3
749	B	3	5	2	4	4	2	4	4	5	7	1	4	4	4	5	5	2	3	4	4	4	3	2	2	2	2	3	3	1	4	3	3	4	2	2	2	2	4	6	2	2	0	0	0	4	0	0	2
587	B	3	4	3	5	5	5	5	3	3	5	1	2	2	6	4	6	4	3	3	2	2	4	4	4	4	3	4	4	3	3	4	4	4	4	5	5	5	4	4	4	2	1	1	1	3	1	1	1
1795	B	2	4	3	6	6	6	6	2	2	4	2	2	2	5	4	6	4	2	3	3	3	4	4	4	4	2	4	4	2	4	4	2	4	3	3	4	3	3	5	3	3	1	1	1	3	2	2	3
725	B	2	2	2	6	6	6	6	2	2	2	2	2	2	6	3	6	2	2	2	2	2	4	4	4	4	2	4	4	2	2	4	2	4	2	2	3	2	2	5	2	2	1	1	1	1	1	1	1
1096	I	2	2	2	6	6	6	6	1	1	2	2	2	1	4	3	6	2	3	3	2	2	4	4	4	4	3	4	4	2	4	4	2	3	3	2	2	3	2	6	2	2	0	1	1	3	1	1	0
1363	A	1	1	1	7	5	6	7	1	1	7	1	1	3	6	6	6	4	2	2	2	2	4	4	4	4	1	5	5	2	5	5	2	3	2	3	4	3	3	6	3	1	1	1	0	1	1	1	1
1236	A	2	3	3	5	6	5	5	3	3	6	2	2	4	6	4	4	5	3	3	2	3	4	4	3	3	2	4	4	4	2	4	2	3	4	4	3	4	3	4	4	1	1	1	2	1	2	1	1
1046	A	2	3	2	7	6	7	7	2	2	4	2	2	3	5	3	5	2	2	3	3	4	3	3	3	3	3	3	3	4	5	3	5	4	4	4	4	4	4	4	4	3	3	3	3	3	3	3	3
597	A	5	5	2	3	5	4	7	4	4	4	2	2	4	5	3	5	2	2	3	3	4	4	4	3	4	3	4	4	4	4	4	4	3	3	4	3	4	4	4	2	2	2	2	2	2	1	2	2
988	B	5	1	1	7	3	5	5	1	3	7	1	1	1	7	4	7	4	4	1	1	2	3	4	4	4	3	3	3	3	3	3	3	7	7	7	7	7	7	7	7	4	4	4	4	4	4	4	4
618	B	2	2	2	5	4	5	5	3	4	5	4	3	4	4	4	4	5	4	4	4	4	3	3	3	3	3	3	2	5	5	1	2	4	4	4	4	4	4	4	4	2	2	2	2	2	2	2	2
423	B	1	1	1	1	4	7	7	1	1	7	1	1	1	7	3	5	7	1	2	4	4	3	2	4	2	4	3	2	4	4	2	4	4	5	5	4	5	5	4	5	2	3	3	2	2	3	2	3
829	B	7	2	2	7	6	7	6	3	2	5	2	2	2	5	5	5	3	4	3	3	3	3	3	3	3	3	3	3	3	3	3	3	4	3	3	3	4	4	4	4	1	1	1	1	1	1	1	1
629	B	2	2	2	5	6	7	6	2	2	6	1	1	2	6	4	6	4	4	2	2	2	4	4	4	4	3	4	4	3	3	4	3	4	4	4	4	4	4	4	2	2	0	1	1	0	0	2	0
1168	B	4	5	3	4	3	5	3	4	4	6	1	1	2	7	6	6	2	3	3	3	4	3	3	3	3	3	3	3	4	4	2	4	4	5	5	5	5	5	3	5	1	3	2	2	2	2	2	2
874	B	4	4	3	5	6	5	6	3	4	5	2	2	3	6	4	5	3	3	3	3	3	4	3	3	3	3	3	3	3	4	3	3	5	3	4	4	3	4	5	4	2	1	1	1	1	1	1	1
633	B	5	4	3	6	4	3	3	4	5	6	2	2	3	5	3	3	4	3	3	3	3	3	3	3	3	3	3	3	3	3	3	3	5	5	4	5	4	4	5	5	1	1	2	2	2	2	2	2
557	B	2	2	3	7	7	7	6	3	3	5	3	2	2	7	7	7	3	2	2	2	2	2	4	4	4	3	4	4	3	3	3	2	5	4	4	4	4	4	4	4	2	1	2	1	2	2	2	2
1633	B	4	3	2	5	5	7	5	2	2	5	1	3	1	7	6	7	5	2	3	2	3	4	4	4	4	3	3	4	4	5	3	3	3	3	3	6	3	2	6	2	3	1	2	1	0	0	0	0
1554	B	5	5	3	3	5	3	6	4	5	6	1	2	4	3	4	4	6	4	4	3	4	3	4	3	3	3	4	4	4	4	4	4	4	5	5	5	5	5	4	5	3	0	0	3	1	1	1	1
363	C	4	4	4	4	4	4	4	4	4	4	4	4	4	4	4	4	4	4	1	1	2	3	4	4	4	3	3	4	3	3	3	3	4	4	4	4	4	4	4	4	2	2	2	2	2	2	2	2
579	C	2	2	3	4	4	4	3	4	4	5	4	4	3	3	4	4	4	4	3	3	3	3	3	3	3	3	3	3	3	3	3	3	5	5	3	5	3	3	5	3	1	3	3	2	1	1	1	1
1182	C	1	1	1	4	7	7	7	1	2	7	1	1	1	7	6	7	2	2	3	3	3	4	4	5	4	3	4	4	3	3	4	3	5	3	2	5	2	4	6	4	3	1	1	2	4	1	2	1
[truncated: 611 more rows]
[truncated: 34 more columns]
